# Supplementary material for: Are both sympatric species Ilex perado and Ilex canariensis secretly hybridizing? Indication from nuclear markers collected in Tenerife
Source: BMC Evol Biol. 2004 Nov 18;4:46. doi: 10.1186/1471-2148-4-46 (PMC535349; doi:10.1186/1471-2148-4-46)
Supplement: Additional File 1 — ITS matrix in NEXUS [file 1471-2148-4-46-S1.doc]

#nexus      
begin data; 
dimensions ntax=137 nchar=738; 
format datatype=dna gap=- missing=?; 
matrix

Phyllonoma_AJ492650       TTGTCGATGCCCACAAA--TAGACCCA-TGGA-CAAGT------CATT-ACC[-----AT--]---------------TGCGCGAGCAAG----TAACC[-----]-GTCCGTCCATCC[C-]AC---[----]GC-------GGTCT-----TCCCCC[------]GTCGGTCG[GGCGGCAAACAA]ACCCT---GGTG-TTGAA--CAGCAC-CAA--TGAACGTC-AACG--AAAGAGG--------GCC----GT---CCGACCCCAGAAGGA-ACCTTGTCCCCGGGGTGCC--CCTGGGGCCC--------GGA-GC-TT----CTCGAAA----GAA-TCC---------AGAACGACTCTTGGCAATAGATATCTTGGCTCTCGCATCGGTGAAGAACGTAGCGAAATGCGAGACTTGGTGTGAATTGTAGAATCTC-GTGAACCATCAAGTTTTTGAACGTAAGTTACGCCCGAAGCCATTAGGCCGAGGGCACGCCTGCCTGGGCATCACGTATCGCATCGCCCC[T-------]AGCCCA[----TCATCCTCTTC------CGAG]ACGAGATGCGGC----------[G--]CAGGGCAA-AGACTGG-C--CCCACGCAC--------------------CCC--------[-----]-------CGGGCGACGGATACATCACGGCAAGTGGTGGTC-GAATA-GCCTCTT-GCGTGCTGCCGCG----C--C-CCGTTGCCGGA--AGGCGCTCACCCAAAACCC--CGACGCGC[---------------------]----------TGC-------TGCGACCCCAGGTCTAGCGGGACTA[???????????????????????]
Helwingia_AJ275343        TTGTCGATGCCTACAAA-ATAGACCCG-CGAA-CATGTT-----CAT---CC[-----ATCG]GGGG-TTGGCGA---GGGGTGCGCGAG----CCCCC[-----]AATCCACCCCTCT[C-]-C-CG[CCGG]GCGATGCT-GCTTT-GAATTGTCGC[C-----]AATGCGGT[GGC---------]ATCCA-TTGTTGTGTCGA--CTGAA--CAA--CGAACCCC-GGCGCAAACAAGC--------GCC--AAGGAA-CCATAACACAAAGAG-CCAGTCTTCG-AAAGCCCC-GTACGCGGTGCGCTT---GGGAGGCGTT-GGCGTCTTTA----AAA-TCATCAT-----AAAACGACTCTCGGCAACGGATATCTCGGCTCTCGCATCGATGAAGAACGTAGCGAAATGCGATACTTGGTGTGAATTGCAGAATCCC-GTGAACCATCGAGTTTTTGAACGCAAGTTGCGCCCAAAGCCATTAGGCCGAGGGCACGTCTGCCTGGGCGTCACATGTCACGTCGCCCC[C-------]AACCCA[------CTCC-----------ACAC]ACGAATTGCGGT---GTTGCTT[G--]TGGGGCGG-AGATTGG-CCTCCCATACAAAATAAG-CTTGCGTGGTTGGCCT--AAAAG-[-----]CGAGTGCTCGGGGATGGG--TCTCACGATAAGTGGTGGTT-AAATATGCCTCTT-GCGTATTATCGCGAGA-CAAC-CCATCTCCGGC--GTGTGCTCTTTGAG-ACCC----------[---------------------]----------TGC-TTCGATTGCGACCCCAGGTCAGGCGGGACTA[???????????????????????]
amelanchier_AJ492893      TTGTCGATGCCTGCAAA-GTAGACCCGGTGAA-CTTGTTAAAA-CAT--GCC[C-------G]GGGGTTTGAGAA---GGGGTGCGCGAG----CCCCC[CC---]GACACACTCCCCC[--]ACCTC[----]GGG-ATTT-GGCTT-GtGTTCCCCT[------]AGCGGGGA[------------]-CTCG--------GTCAA-GCTCCCAACAA--CGAACCCC-GGCGCTGTCT-GC--------GCC--AAGGAA-CCATAACT-GAAGAG-CTGGCCTCCC-GATGTCCC-GTTCGCGGTGTGCAC---GGGAGGCATT-TGCATCTTTC----GAA-TCT---------AAAACGACTCTCGGCAACGGATATCTCGGCTCTCGCATCGATGAAGAACGTAGCGAAATGCGATACTTGGTGTGAATTGCAGAATCCC-GTGAACCATCGAGTTTTTGAACGCAAGTTGCGCCCAAAGCCATTAGGCTAAGGGCACGTCTGCCTGGGCGTCACGCATCACGTTGCCCC[--------]AACCCC[C---AATTCCTATA-----TAGTT-]GGATATTGTGTA-A-GTTGGGG[C--]-----CGG-AAATTGG-CCTCCCGTCC--ACGAC--CGTGAGCGGTTGGCCC--AAAAAA[-----]TGAGTTCTTGACGATGGA--CGTCACGACAAGGGGTGGTT-GAAAG-ACCTCTT-GCATCATGTCGTGAGG-CACC-TAGTCTGTAGC--GAGCTCTAACCGTG-ACCCTATATGCGCC[-------TTCTT---------]cAGTGATGG-TGC-TTcGACCGCGAcCCCAGGTCAGACGGGATTA[CCCCGCT-GAGTTTAAGCATATc]
anomala_AJ786505          TTGTCGATGCCTGCAAA-GTAGACCCGGCGAA-CCTGTTAAAA-TATTTGGC[-------CG]GGGGTTTGAGAA---GGGGTGCGCGAG----CCCCC[CC---]GACACACTCCCCC[--]GCCCC[TC--]GGG-ATTC-GGCTT-GCGTTCCCCT[------]GCCGGGGA[------------]-CCCG--------GTCGA-GCTCCCGACAA--CGAACCCC-GGCGCTGTCT-GC--------GCC--AAGGAA-CCTTAACT-GAAGAG-CTGGCCCCCCCGATGCCCC-GTTCGCGGTGTGCACGGGAGGAGGCATT-TGCGTCTTTT----GAA-TCC---------AAAACGACTCTCGGCAACGGATATCTCGGCTCTCGCATCGATGAAGAACGTAGCGAAATGCGATACTTGGTGTGAATTGCAGAATCCC-GTGAACCATCGAGTTTTTGAACGCAAGTTGCGCCCAAAGCCATTAGGCTAAGGGCACGTCTGCCTGGGCGTCACGCATCAAGTCGCCCC[C-------]AACCCC[----AACGCCCGGC--TACTGGCT-]GGACGTTGCGGG-A-GCTGGGG[---]-----CGG-AAATTGG-CCTCCCGTCCACACGAC--CGTGCGCGGTTGGCCC--AAAAAA[---AA]CGAGCTCCTGACGATGGA--CGTCGCGACAAGTGGTGGTT-GAAAG-ACCTCTT-GCATCTGGTCGTGAGG-CACC-GAGTCTGTAGC--GAGCTCTGATCGTG-ACCC--TGTGCACC[-------TCCTT-ATT-----]AGGGGACGG-TGC-TTCGACCGCGACCCCAGGTCAGACGGGATTA[CCC-GCT-GAGTTTAAGCATATC]
brasiliensis_AJ786506     TTGTCGATGCCTGCAAA-GTAGACCCGGCGAA-CTTGTTAAAA-TATTTGGC[------CGG]GGGGTTTGAGAA---GGGGTGCGCGAG----CCCCC[CC---]GACACACTCCCCC[--]GCCCC[C---]GGG-ATTT-GGCTT-GCGTTCCCCT[------]AGCGGGGA[------------]-CCCG--------GTCGA-GCTCCCGACAA--CGAACCCC-GGCGCTGTCT-GC--------GCC--AAGGAA-CCTTAACT-GAAGAAGCTAGCCCCCC-CGTGTCCC-GTTCGCGGTGTGCAC---GGGAGGCATT-TGCGTCTTTT----GAA-TCC---------AAAACGACTCTCGGCAACGGATATCTCGGCTCTCGCATCGATGAAGAACGTAGCGAAATGCGATACTTGGTGTGAATTGCAGAATCCC-GTGAACCATCGAGTTTTTGAACGCAAGTTGCGCCCAAAGCCATTAGGCTAAGGGCACGTCTGCCTGGGCGTCACGCATCACGTCGCCCC[--------]AACCCC[----AATGCCTGGC--TACCAGCC-]GGACGTTGCGGG-A-GCTGGGG[---]-----CGG-AAATTGG-CCTCCCGTCCACACGAC--CGTGTGCGGTTGGCCC--AAAAAA[---AA]TGAGCTCTCACCGATGGG--CGTCACGACAAGTGGTGGTT-GAAAG-ACCTCTT-GCATCTAGTCGTGAGG-CACC-GAGTGTACAGC--GAGCTCTGATCGTG-ACCC--TGTGCACC[-------TTCTT-ATT----A]GGGGGATGG-TGC-TTTGACCGCGACCCCAGGTCAGACGGGATTA[CCC????????????????????]
brevicuspis_AJ786507      TTGTCGATGCCTGCAAA-GTAGACCCGGCGAA-CTTGTTAAAA-TATTTGGC[-------CG]GGGGTTTGAGAA--GGGGGTGCGCGAG----CCCCC[CC---]GACACACTCCCCC[--]GCCCC[TC--]GGG-ATTT-GGCTT-ACGTTCCCCT[------]ACTGGGGA[------------]-CCCG--------GTCGA-GCTCCCGACAA--CGAACCCC-GGCGCTGTCT-GC--------GCC--AAGGAA-CCTTAACT-GAAGAG-CTGGCCCCCCCGATGTCCC-GTTCGCGGTGTGCAC---GGGAGGCATT-TGCGTCTTTT----GAA-TCT---------AAAACGACTCTCGGCAACGGATATCTCGGCTCTCGCATCGATGAAGAACGTAGCGAAATGCGATACTTGGTGTGAATTGCAGAATCCC-GTGAACCATCGAGTTTTTGAACGCAAGTTGCGCCCAAAGCCATTAGGCTAAGGGCACGTCTGCCTGGGCGTCACGCATCACGTCGCCCC[--------]AACCCC[----AATGCCTGGC--TTCTAGCT-]GGACGTTGGGGG-A-GCTGGGG[---]-----GGG-AAATTGG-CCTCCTGTCCACACGAC--CGTGCGCGGTTGCCCC--AAAAAA[--AAA]TGAGCTCTTGACGATGGA--CGTCACGACAAGTGGTGGTT-GAAAG-GCCTCTT-GCATCTAGTCGTGAGG-CACC-GAGTCTGTAGC--GAGCTCTGATCGTG-ACCC--TGTGCACC[-------TCCTT-ATT-----]AGGGTATGG-TGC-TTCGACCGCGACCCCAGGTCAGACGGGATTA[CCC-GC?????????????????]
cassine_AJ492667          TTGTCGATGCCTGCAAA-GTAGACCCGGCGAA-CTTGTTAAAA-TATTTGGG[C-------G]GGGGTTTGAGAA---GGGGTGCGCGAG----CCCCC[CC---]GACACACTCTCCC[--]ACCCA[C---]GGG-ATTT-GGCTT-GCGTTCCCCT[------]AGTGGGGA[------------]-CCCG--------GTCGA-CCTCCCGACAA--CGAACCCC-GGCGCTGTCT-GC--------GCC--AAGGAA-CCTTAACT-GAAGAG-CTAGCCCCCT-GATGTCCC-GTTCGCGGTGTGCAC---GGGAGGCATT-TGCGTCTTTT----GAA-TCT---------AAAATGACTCTcGGCAACGGATATCTCGGCTcTcGCATCGATGAAGAACGTAGCGAAATGCGATACTTGGTGTGAATTGCAGAATCCC-GTGAACCATCGAGTTTTTGAACGCAAGTTGCGCCCAAAGCCATTAGGCTAAGGGCACGTCTGCCTGGGCGTCACGCATCACGTcACCCC[--------]AACCCC[----AATGCCTGGC--TACTAGCT-]GGACGTTGCGGG-A-GCTGGGG[---]-----CGG-AAATTGG-CCTcCCGTTCACACGAC--CGTGTGCGGTTGGCCC--AAAAAA[A----]TGAGCTCTTGACGATGGA--CGTCACGACAAGTGGTGGTT-GAAAG-ACCTTTT-GCATCTAGTCGTGAGG-CACC-gAGTCTATAGC--GAGCTCTGATCGtG-ACCC--TTTGCACC[-------TTcTT-ATT-----]AgGGGATGG-tGC-TTTGACCGcGACCcCAgGTCAgACGGGATTA[CCC-GCT-gAGTTtAAGCATATc]
collina_AJ492679          TTGTCGATGCCTGCAAA-GTAGACCCG-CGAA-CTTGTTAAAA-TAT--GCT[--------G]GGGGTTTGAGGTTAGGGGGTGCGCGAG----CCCCC[CC---]AACACACTCCCCC[--]ACCTC[----]GGG-ATTT-GGCTTTGTGTtCCCCT[------]AGTGGGGA[------------]-CTCG--------GTCAG-GCTCCCGACAAA-CGAACCCC-GGCGCTATCT-GC--------GCC--AAGGAA-TCATAACT-GAAGAG-CTGGCCTCCC-GATGTCCC-GTTCGCGGCGCGCAC---GGGGGGCATT-TGCATCTTTT----GAA-TCT---------AAAACGACTCTCGGCAACGGATATCTCGGCTCTCGCATCGATGAAGAACGTAGCGAAATGCGATACTTGGTGTGAATTGCAGAATCCC-GTGAACCATCGAGTTTTTGAACGCAAGTTGCGCCCAAAGCCATTAGGCTAAGGGCACGTCTGCCTGGGCGTCACGCATCACGTCGCCCC[--------]AACCCC[----AATGCC---------TAGTT-]GGATATTGTGGG-A-GTTGGGG[---]-----CGG-AAATTGG-CCTCCCGTCC--ATGAC--CGTGAGCGGTTGGCCC--AAAAAA[-----]TGAGTTCTTGACGATGGA--CGTCACGACAAGTGGTGGTT-GAAAG-ACCTCTT-GCATCATGTCCTGAGG-CACC-TAGTCTGTAAC--GAGCTCTAATCGTG-ACCC--TGcGCACC[-------TTCTT---------]CAACGACGG-TGC-TTTGACCGCGACCCCAGGTCAGACgGGATTA[CCC-GCT-GAGTTtAAgCaTATC]
crenata_AJ492677          TTGTCAATGCCTGCAAA-GTAGACC-GGCGAA-CTTGTTAAAA-CAT--GCC[-------GG]GGGGTTTAAGAA---GGGGCGCGCAAG----CCCCC[CC--A]ATCACGCTCCCCC[C-]ACCTC[----]GGG-ATTT-GGCTT-GCTTTCCCCC[T-----]GGCGGGGA[------------]ACTCG--------GCCAA-GCTCCCGACAAA-CGAACCCC-GGCGCTGTCT-GC--------GCC--AAGGAA-CAATAACC-GAAGAG-CTGGTCTCCC-GGTGCCCC-GTCCGCGGTGTGCAC---GGGAGGCGTT-TGCGTCTTTT----GAA-TCC---------AAAACGACTCTCGGCAACGGATATCTCGGCTCTCGCATCGATGAAGAACGTAGCGAAATGCGATACTTGGTGTGAATTGCAGAATCCC-GTGAACCATCGAGTTTTTGAACGCAAGTTGCGCCCAAAGCCATTAGGCCAAGGGCACGTCTGCCTGGGCGTCACGCATCACGTCGCCCC[--------]AACCCC[CC--AACGGCC--------TAGCC-]GGATATTGCGGG-A-GTTGGGG[---]-----CGG-AGATTGG-CCTCCCGTCCGCGCGAC--CGTGAGCGGTTGGCCC--AAAAAA[-----]TGAGTTCTTGACGATGGA--CGTCACGACAAGTGGTGGTT-GAAAG-ACCTCTC-GCATCACGTCGTGGGG-CGCC-TAGTCTGCAGC--GAGCTCCGACCCTG-TGCA--CCTGATTC[GCTCT---------------A]GGGCGAGGG-TGC-TTCGACCGCGACCCCAGGTCAGAC???????[???????????????????????]
decidua_AJ492680          TTGTCGATGCCTGCAAA-GTAGACCGG-CGAA-CTTGTTAAAA-TAT--GCT[--------G]GGGGTTTGAGAAAAGGGGGTGCGCGAG----CCCCC[CCC--]AACACACTCCCCC[--]ACCTC[----]GGG-ATTT-GGCTT-GTGTTCCCCT[------]AGCGGGGA[------------]-CTCG--------GTCAA-GCTCCCGACAAA-CGAACCCC-GGCGCTATCT-GC--------GCC--AAGGAA-CCATAACT-GAAGAG-CTGGCCTCCC-GATGTCCC-GTTCGCGGCGCGCAC---GGGGGGTATT-TGCATCTTTT----GAA-TCT---------AAAACGACTCTCGGCAACGGATATCTcGGCTCTCGCATCGATGAAGAACGTAGCGAAATGCGATACTTGGTGTGAATTGCAGAATCCC-GTGAACCATCGAGTTTTTGAACGCAAGTTGCGCCCAAAGCCATTAGGCTAAGGGCACGTCTGCCTGGGCGTCACGCATCACGTCGCCCC[--------]AACCCC[----AATGCC---------TAGCT-]GGATATCGTGGG-A-GTTGGGG[---]-----CGG-AAATTGG-CCTCCCGTTC--GCGAC--CGTGAGCGGTTGGCCC--AAAAAA[-----]TGAGTTCCTGACGATGGA--CGTCACGACAAGTGGTGGTT-GAAAG-ACCTCTT-GCATCATGTCGTGAGG-CACC-TAGTCTGTAGC--GAGCTCTAACCGTG-ACCC--TGTGCACC[-------TTCTT---------]CAGAGACGG-TGC-TTcGACCGGGACCCCAGGTCAAACGGGATTA[CCC-GCT-GAGTTTAAGCCTATC]
dumosa_AJ492657           TTGTCGATGCCTGCAAA-GTAGACC-GGCGAACTCTGTTAAAA-CAT--GCT[-------GG]GGGGGTTGAGAA????????????AGC----CCCCC[C---A]ATCACGCTCCCCC[CC]ACCTC[----]GGG-ATCT-GGCTT-GTTTTCCCCC[T-----]GGCGGGGA[------------]ACTCG--------GCCGA-GCTCCCGACAAA-CGAACCCC-GGCGCTGTAT-GC--------GCC--AAGGAC-CCATAACC-GAAGAG-CTGGTCTCCC-GTTGTCCC-GTTCGCGGTGTGCAC---GGGAGGCATC-TGCGTCTTTT----GAA-TCC---------AAAACGACTCTCGGCAACGGATATCTCGGCTCTCGCATCGATGAAGAACGTAGCGAAATGCGATACTTGGTGTGAATTGCAGAATCCC-GTGAACCATCGAGTTTTTGAACGCAAGTTGCGCCCAAAGCCATTAGGCCAAGGGCACGTCTGCCTGGGCGTCACGCATCACGTCGCCCC[--------]AACCCC[AAAAAACGTCC--------TAGGT-]GGACATTGTGGG-A-GTTGGGG[---]-----CGG-AGATTGG-CCTCCCGTCCACACGTCC-CGTGAGCGGTTGGCCC--AAAAAA[A----]CGAGTTGTTGACGACGGA--CGTCACGGCAAGTGGTGGTT-GAAAG-ACCTCTTTGCATCATGTCGT?AGG-CGCC-TAGTCTGCAAC--GAGCTC------CG-ACCC--TGTGCACC[TAGTT-GTCCGCTGT-----A]GGGCGACGG-TGC-TTCGACCGCGACCCCAGGTCAGACGG?????[???????????????????????]
glabra_AJ275342           TTGTCGATGCCTGCAAAAGTAGACCCGGCGAA-CCTGTTAAAAATAT--GCA[T-------G]GGGGTCTGAGAA---AGGGTGCGCGAG----CCCCC[C----]GACACATTCCCCC[--]ACCCC[----]GGG-ATTT-GGCTT-GCGTTCCCCT[------]AGCGGGGA[------------]-CTCG--------GTCAA-GCTCCCGACAAA-CGAACCCCCGGCGCTATCT-GC--------GCC--AAGGAA-CCTTAACy-GAAGAG-CTGGCCCCCC-GATGTCCC-GTTCGCGGTGTGCAC---GGGAGGCATT-TGCATCTTTT----GAAATCT---------AAAACGACTCTCGGCAACGGATATCTCGGCTCTCGCATCGATGAAGAACGTAGCGAAATGCGATACTTGGTGTGAATTGCAGAATCCC-GTGAACCATCGAGTTTTTGAACGCAAGTTGCGCCCAAAGCCATTAGGCTAAGGGCACGTCTGCCTGGGCGTCACGCATCACGTCGCCCC[C-------]AACCCC[C---AATGCCTGGC-----TAGCT-]GGGTATTGCGGG-A-GTTGGGG[---]-----CGG-AAATTGG-CCTCCCGTCC--ACGAC--CGTGCGCGGTTGGCCC--AAAAAA[-----]TGAGTTCTTGACGATGGA--CGTCACGACAAGTGGTGGTT-GAAAG-ACCTCTT-GCATCATGTCGTGAGG-CACC-AAGTCTGTAGC--GAGCTCAGACCGGG-ACCC--TGTGTGCA[-----CATTCTTT--------]AGGGGATGG-TGC-TTCGACCGCGACCCCAGGTCAGACGGGATTA[CCC-GCTTGAGTTTAAgCATATc]
goshiensis_AJ492687       TTGTCGATGCCTACAAA-GTAGACCCGGCGAA-CTTGTTAAAA-TAT--ATC[C-------G]GGGGTTTGATAA---AGGGTGCGCGAG----CCCCC[CC---]AACACACTCCCCC[--]GCCCC[----]GGG-ATCT-GGCTT-GcGTTCCcCT[------]AGCGGGGA[------------]-CTCG--------GCCAA-GCTCCCGACAA--CGAACCCC-GGCGCTATCT-GC--------GCC--AAGGAA-CCTTAACT-AAAGAG-CTGGCCCCCC-GATGTCAA-ATcTGCGGTGTGCAC--GGGGAGGCATA-TGCATCTTTT----AAA-TCT---------AAAACGACTCTCGGCAACGGATATCTCGGCTCTCGCATCGATGAAGAACGTAGCGAAATGCGATACTTGGTGTGAATTGCAAAATCCC-GTGAACCATCGAGTTTTTGAACGCAAGTTGCGCCCAAAGCCATTAGGCTAAGGGCACGTCTGCCTGGGCGTCACGCATCGCGTcGCCCC[C-------]AACCCC[---AAATGCCTAGC-----TAGCT-]GGaCATTGTGGt-A-GTTGGGG[C--]-----CGG-AAATTGG-CCTcCCGTCC--ACGAC--CGTGCGCGGtTGGCCC--AAAAAA[-----]TGAGTTCTTCACGACGGA--CATCACGACAAGTGGtGGTT-GAGAG-ACCTCTT-GCATCgAGTTGtGAGG-CACC-GAGTCTGTAgC--GAGCTCTGACCGTG-ACCT--TGTGCGCC[-------TTCTTT--------]AgGGGATGG-TGC-TCCGACCGCGACCCCAGGTCAgACgGGATTA[CTC-GCTaGAGTTTAAGCatatc]
guianensis_AJ492668       TTGTCGATGCCTGCAAA-GTAGACCCGGCGAA-CTTGTTAAAA-TATTTG-C[C-------G]GGGGTTTGAGAA---GGGGTGCGCGAG----CCCCC[CC---]GACACACTCCCCC[--]GCCCC[C---]GGG-ATTT-GGCCT-GCGTTCCCCT[------]AGCGGGGA[------------]-CCCG--------GTCGA-GCTCCCGACAA--CGAACCCC-GGCGCTGTCT-GC--------GCC--AAGGAA-CCTTGACC-GAAGAG-CTGGCCCCCC-GATGTCCC-GTTCGCGGCGTGCAC---GGGAGGCATT-TGCGTCTTTT----GAA-TCC---------AAAACGACTCTCGGCAACGGATATCTCGGCTCTCGCATCGATGAAGAACGTAGCGAAATGCGATACTTGGTGTGAATTGCAGAATCCC-GTGAACCATCGAGTTTTTGAACGCAAGTTGCGCCCAAAGCCATTAGGCTAAGGGCACGTCTGCCTGGGCGTCACGCATCCCGTCGCCCC[--------]AACCCC[CT--AATGCCCGGC--TACCGGCT-]GGACGTTGCGGG-A-GCTGGGG[---]-----CGG-AAATTGG-CCTCCCGTCCACACGAC--CGTGCGCGGTTGGCCC--AAAAAA[AA---]TGAGCTCTTGACGACGGA--CGTCACGACAAGTGGTGGTT-GAAAG-ACCTCTT-GCATCTAGTCGCGAGG-CACC-GAGTCTATGGC--GAGCTCCGATTGTG-ACCC--TGTGCACC[-------TCCTT-ATT-----]AGGGGATGG-TGC-TTCGACCGCGACCCCAGGTCAGACGGGATTA[CC?????????????????????]
hippocrateoides_AJ492658  TTGTCGATGCCTGCAAA-GTAGACC-GGCGAACTTTGTTAAAA-CAT--GCT[-------GG]GGGGTTTGAGGAA--GGGGTGCGCGAG----CCCCC[cT--A]ATCAAGCTCCCCC[--]ACCTc[----]GGG-ATCT-GGcTt-GTTTTCCCCC[T-----]AGCGGGGA[------------]ACTCG--------GCCAA-GcTCCCGACAAA-CGAACCCC-GGCGCTGTcT-GC--------GCC--AAGGAA-CCATAACC-AAAGAG-CTGGCCTCCC-GGTGTCCC-GTTCGCGGtGTGCAC---GAGAGGCATT-TGCGTcTTTT----GAA-TCC---------AAAACGACTcTcGGcAACGGATATcTcGGTTcTCGCATCGATGAAgAACGTAGCGAAATGCGATACTTGGTGTGAATTGCAgAATCCC-GTGAACCATCGAGTTTTTGAACGCAAGTTGCGCCCAAAGCCATTAGGCCAAGGGCACGTcTGCCTGGGCGTcACGCATCACGTcGCCCC[--------]AACCCC[---AAACGTCC--------TAGCC-]GGATATTGTGGG-A-GTTGGGG[---]-----CGG-AgATTGG-CCTCCCGTCCACACGAT--CGCgAGCGGTTGGCCC--AAAAAA[-----]CGAGTTcTTGACGATGGA--CGTcACGACAAGTGGTGGTT-GAAAG-ACCTcTT-GCGTcATGTCGTGAGG-CGCC-TAGTCTGTAGC--GAGCTC------CG-ACCC--TGTGCACC[TAATTCGCTcT---------A]GGGCgACGG-tGC-TTCgACCGcGACCCCAGGTCAgACgGGaTtA[CCC-gCT-GAGTTtAAGCaTaTc]
integerrima_AJ786508      TTGTCGATGCCTGCAAA-GTAGACCCGGCGAA-CTTGTTAAAA-TATTCGGC[-------CG]GGGGTTTGAGAA---GGGGTGCGCGAG----CCCCC[CC---]GACACACTCCCCC[--]GCCCC[C---]GGG-ATTC-GGCTT-GCGTTACCCT[------]AGCGGGGA[------------]-CCCG--------GTCGA-GCTCCCGTCAA--CGAACCCC-GGCGCTGTCT-GC--------GCC--AAGGAA-CCTTAACT-GAAGAAGCTGGCCCCCCCGATGTCCC-GTTCGCGGTGTGCAC-GGGGGAGGCATT-TGCGTCTTTC----GAA-TCT---------AAAACGACTCTCGGCAACGGATATCTCGGCTCTCGCATCGATGAAGAACGTAGCGAAATGCGATACTTGGTGTGAATTGCAGAATCCC-GTGAACCATCGAGTTTTTGAACGCAAGTTGCGCCCAAAGCCATTAGGCTAAGGGCACGTCTGCCTGGGCGTCACGCATCACGTCGCCCC[--------]AACCCC[----AATGCCCGGC---TACCAGCT]GGACGTTGCGGG-A-GCTGGGG[---]-----CGG-AAATTGG-CCTCCCGTCCACACGAC--CGTGCGCGGTTGGCCC--AAAAAA[-AAAA]TGAGCTCCTGACGATGGG--CGTCACGACAAGTGGTGGTT-GGAAG-ACCTCTT-GCATCTAGTCGTGAGG-CACC-GAGTCTGTAGC--GAGCTATGATCGCG-ACCC--TGTGCACC[-------TTCTTT-ATT----]AGGGGACGG-TGC-TTTGACCGCGACCCCAGGTCAGACGGGATTA[CCC-GCT-GAGTTTAAGCATATC]
latifolia_AJ492691        TTGTCaATGCCTGCAAA-GTAGACCCGGCGAA-CTTGTTAAAA-TAT--GCC[T-------G]GGGGTTTAAGAA---GGGGTGCGCGAAG---CCCCC[C----]AACACACTCCCCC[-A]GCCCC[CTC-]GGG-ATTT-GGCTT-GCGTTCCCCT[------]AGGGGGGA[------------]-CTCG--------GTCAA-GCTCCCGACAA--CGAACCCC-GGCGCTATCT-GC--------GCC--AAGGAA-CCATAACT-GAAGGG-CTGGCCTCCC-GATGTCCC-GTTCGCGGTGTGCAG---GGGAGGCATT-TGCATCTTTT----GAA-TCT---------AAAACGACTCTCGGCAACGGATATCTCGGCTCTCGCATCGATGAAGAACGTAGCGAAATGCGATACTTGGTGTGAATTGCAGAATCCC-GTGAACCATCGAGTTTTTGAACGCAAGTTGCGCCCAAAGCCATTAGGCTAAGGGCACGTCTGCCTGGGCGTCACGCATCACGTCGCCAC[C-------]AACCCC[----AATGCC---------CAGCT-]GGATATTGCGGG-A-GTTGGTG[G--]-----CGG-AAATTGG-CCTCCCGTCC--ATGAA--CGCGCGCGGTTGGCCC--AAAAAA[-----]TGAGTTCTTGACGATGGA--CGTCACGGCAAGTGGTGGTT-GAAAG-ACCTCTT-GCGTCATGTCGTGAGG-CACC-AAGTCTGTAGC--GAGCTCTGACTGCG-ACCC--TGTGCACC[C-----TTCCTT---------]CACGGATGG-TGC-TtCGACCGCGACCCCAGGTCAGACGGGATTA[???????????????????????]
laurina_AJ492651          TTGTCGATGCCTGCAAC-GTAGACCCGGCGAA-CTTGTTAAAA-TAT--GCT[CGGGGAGGG]GGGGTTTGAGAA---GGGGTGCGCAAGG---CCCCC[CCGCG]AACGCCCTCCCCC[-G]CCCTC[----]GGG-AGTT-----------------[------]--------[------------]GCTCG--------ATCGG-GCTCCCGACAAA-CGAACCCC-GGCGCTGTCT-GC--------GCC--AAGGAA-CCGCAACG-AAAGAG-CTG-TCTCCC-GATGTCCC-GTTCGCGGTGCGCAC---GGGAGGCATT-TGCATCTTTTTT--GAAATCT-------ATATAACGACTCTCGGCAACGGATATCTCGGCTCTCGCATCGATGAAGAACGTAGCGAAATGCGATACTTGGTGTGAATTGCAGAATCCC-GTGAACCATCGAGTTTTTGAACGCAAGTTGCGCCCAAAGCCATTAGGCTAAGGGCACGTCTGCCTGGGCGTCACGCATCACGTCGCCCC[----CCC-]AACCCC[---AACGCCTAGCTAGCTCTAGGC-]GGATGTTGCGGG-A-GTTGGGG[GG-]-----CGG-AAATTGG-CCTCCCGTCCGCACGAC--CGCGAGCGGTTGGCCC--AAAAAA[-----]TGAGTTCCTGACGACGGA--CGTCACGGCAAGTGGTGGTT-GAAAG-ACCTCTT-GTATCATGCCGTGAGG-CGCC-GACTCTATAGC--GAGCTCCAACCGTGGACCC--TGCGCACC[-TA-ATTCGTT----TGAGAA]GAGCGACGG-TGC-TCCGACCGCGACCCCAGGTCAGACGGGATTA[CCGA???????????????????]
leucoclada_AJ492690       TTGTCGATGCCTGCAAA-GTAGACCCGGCGAA-CTTGTTAAAA-TAT--GCC[T-------G]GGGGTTTGAGAA---GGGGTGCGCGAG----CCCCC[C----]AACACACTCCCCC[-A]GCCCC[CTC-]GGG-ATTT-GGCTT-GCGTTCCCCT[------]AGCGGGGA[------------]-CTCG--------GgCAA-GCTCCCGACAA--CGAACCCC-GGCGCTATCT-GC--------GCC--AAGGAA-CCATAACT-GAAGGG-CTGGCCTCCC-AGTGTCCC-GTTTGCGGTGTGCAC---GGGAGGCATT-TGCATCTTTT----GAA-TCT---------AAAACGACTCTcGGCAACGGATATCTCGGCTCTcGCATCGATGAAGAACGTAGCGAAATGCgATACTTGGTGTGAATTGCAGAATCCC-GTGAACCATCGAGTTTTTGAACGCAAGTTGCGCCCAAAGCCATTAGGCTAAGGGCACGTCTGCCTGGGCGTCACGCATcCCGTCGCCAC[C-------]AACCCC[----AATGCC---------CAGCT-]GGATATTACGGG-A-GTTGGGG[G--]-----CGG-AAATTGG-CCTCCCGTTC--ACGAA--CGTGCGCGGTTGGCCC--AAAAAA[-----]TGAGTTCTTGACGATGGA--CgTCACGACAAGtGGTGGTT-GAAAG-ACCTCTT-GCGTCATGTCGTGAGG-CACC-AAGTCTGTAGC--GAGCTCTGACCGCG-ACCC--TGTGCACC[C------TTCTT---------]cACGGATGG-TGC-TCCGACCGCGACCCCAGGTCAGACGGGATTA[CCC-GCT-GAGTTTAAGCataTc]
liebmannii_AJ492659       TTGTCGATGCCTGCAAA-GTAGACCCGGCGAA-CCTGTTAAAAATAT--GCA[T-------G]GGGGTCTGAGAA---GGGGTGCGCGAG----CCCCC[c----]GACACATTCCCCC[C-]ACCTC[----]GGG-ATTT-GGGTT-GCGTTCCCCT[------]AGCAGGGA[------------]-CTCG--------GTCAA-GCTCCCGACAAA-CGAACCCCCGGCGCTATCT-GC--------GCC--AAGGAA-CCTTAACC-AAAGAG-CTGGCCCCCC-GATGTCCC-GTTCGCGGTGTGCAC---GGGAGGCATT-TGCATCTTTT----GAAATCT---------AAAACGACTCTCGGCAACGGATATCTCGGCTCTCGCATCGATGAAGAACGTAGCGAAATGCGATACTTGGTGTGAATTGCAGAATCCC-GTGAACCATCGAGTTTTTGAACGCAAGTTGCGCCCAAAGCCATTAGGCTAAGGGCACGTCTGCCTGGGCGTCACGCATCATGTCGCCCC[--------]AACCCC[CC--AATGCCTGGC-----TAGCT-]GGGTATTGCGGG-A-GTTGGGG[---]-----CGG-AAATTGG-CCTCCCGTCC--ACGAT--CGTGCGCGGTTGGCCC--AAAAAA[-----]TGAGTTCTTGACGATGGA--CGTCACGACAAGTGGTGGTT-GAAAG-ACCTCTT-GCATCATGTCGTGAGG-CACC-AAGTCTGTAGC--GAGCTCTGATCGTG-ACCC--TGTGTGCA[CA-----TTCTTT--------]AGGGGATGG-TGC-TTCGACCGCGACCCCAGGTCAGACGGGA???[???????????????????????]
macrocarpa_AJ492689       TTGTCGaTGCCTGCAAA-GTAGACCCGGCGAA-CTTGTTAAAA-TAT--GTT[T-------G]GGGGTTTGAGAA--GGGGGTGCGCGAG----CCCCC[C----]GACACACTCCCCC[--]ACCTC[----]GGG-ATTt-GGCTT-GcGTTCCCCT[------]AGCGGGGA[------------]-CTCG--------GCCAG-GCTCCCGACAA--CGAACCCC-GGCGCTATCT-GC--------GCC--AAGGAAACCTTAACT-AAAGAG-CTGGCCCCCC-GATGTCCC-GTTCGCGGTGTGCAC---GGGAGGCATA-CGCATCTTTT----GAA-TCT---------AAAACGACTCTCGGCAACGGATATCTCGGCTCTCGCATCGATGAAGAACGTAGCGAAATGCGATACTTGGTGTGAATTGCAGAATCCC-GTGAACCATCGAGTTTTTGAACGCAAGTTGCGCCCAAAGCCATTAGGCTAAGGGCACGTCTGCCTGGGCGTCACGCATCACGTCGCCCC[--------]AACCCC[C---AATATC-GGCCTATCTTGCT-]GGATATTGCAGG-A-GTTGGGG[---]-----CGG-AAATTGG-CCTCCCGTCC--ACGAC--CGTGCGCGGTTGGCCC--AAAAAA[AGAAG]AGAGTTCTTGACGACGGA--CGTCACGACAAGTGGTGGTT-GAAAG-ACCTCTT-GCATCATGTCGTGAGG-CACC-GAGTCTCTGGC--GAGCTCTGACCGTG-ACCC--TGCGCGCC[-------TTCTT---------]TCGGGATGG-CGC-TTCGACCGcGACCCcAGGTCAGACGGGATtA[CCC-GCT-GAGTTTAAGCaTaTc]
macropoda_AJ492689        TTGTCGATGCCTGCAAA-GTAGACCCGGCGAA-CTTGTTAAAA-TAT--GTT[T-------G]GGGGTTTGAGAA---GGGGTGCGCGAG----CCCCC[CC---]GACACACTCCCCC[--]ACCTC[----]GGG-GTTT-GGCTT-GCGTTCCCCT[------]AGCGGGGA[------------]-CTCG--------GTCAG-GCTCCCGACAA--CGAACCCC-GGCGCTATCT-GC--------GCC--AAGGAA-CCTTAACT-GAAGAG-CTGGCCCCCC-GATGTCCC-GTTCGCGGTGTGCAC---GGGAGGCATA-TGCATCTTTT----GAA-TCT---------AAAACGACTCTCGGCAACGGATATCTCGGCTCTCGCATCGATGAAGAACGTAGCGAAATGCGATACTTGGTGTGAATTGCAGAATCCC-GTGAACCATCGAGTTTTTGAACGCAAGTTGCGCCCAAAGCCATTAGGCTAAAGGCACGTCTGCCTGGGCGTCACGCATCACGTCGCCCC[--------]AACCCC[----AATGC????????????????]??????????????????????[???]-----????????????????????????????????????????????CCC--AAAAAA[AAA--]-GAGTTCTTGACGACGGA--CGTCACGACAAGTGGTGGTT-GAAAG-ACCTCTT-GCATCATGTCGTGAGG-CATC-GAGTCTTTGGC--GAGCTCTGACCGTG-ACCC--TGTGCACC[-------TTCTT---------]TCGGGA?GG-TGC-TTCGACCGCGACCCCAGGTCAGACAGGGTT?[???????????????????????]
maximowicziana_AJ492678   TTGTCGATGCCTGCAAA-GTAGACCCGGCGAA-CTTGTTAAAA-TAT--GCC[T-------G]GGGGTTTGAGAA---GGGGTGCGCGAG----CCCCC[C----]AACACACTCCCCC[--]ACCTC[----]GGG-ATTTTGGCTT-GCGTTCCCCT[------]AGCGGGGA[------------]-CTTG--------GTCAA-GCTACCGACAA--CGAACCCC-GGCGCTGTCT-GC--------GCC--AAGGAA-CCATAACT-GAAGAG-CTGGCCTCCT-GTTGTCCC-GTCTGCGGTGTGCAC---GGGAGGCATT-TGCATCTTTT----GAA-TCT---------AAAACGACTCTCGGCAACGGATATCTcGGCTCTCGCATCGATGAAGAACGTAgCGAAATGCGATACTTGGTGTGAATTGCAGAATCCC-GTGAACCATCGAGTTTTTGAACGCAAGTTGCGCCCAAAGCCATTAGGCTAAGGGCACGTCTGCCTGGGCGTcACGCATCACGTCGCCAC[C-------]AACCCC[----AATGCC---------TAGCT-]GGATATTGCGGC-A-GTTGGGG[G--]-----CGG-AAATTGG-CCTaCCGTCC--ACGAA--CGTGCgCGGTTGGcCC--AAAaAA[AA---]TGAGtTCTTGACgATGGA--CGTcACGATAAGGGGTGGTT-GAAAG-ACCTaTT-GCGtCATGTCGTGAGG-CACC-AAGTCTGtaTC--GAgCtCTGACCGtg-ACCC--TGaGCACC[-------TTCTT---------]TATGGATGG-tGC-TTCGACCGCGACCCCAAGTCAAACtGGATTA[CCC-gCT-GAGTTtAaGCaTaTc]
microccoca_AJ492684       TTGTCgAtGCCTgCAAA-GTAGACCCGGCGAA-CtTGTTAAAA-TAt--GCT[-----TTGG]GGAGTTTAAGAA---GGGGTGCgCAAG----CCCCC[C----]GACACACTCCCCC[C-]ACCTC[----]GGG-ATTT-GGCTT-GCGTTCCCCT[------]AGCGGGGA[------------]-CTCG--------GTCAG-GCTCCCGACAA--CGAACCCCCGGCGCTATCT-GC--------GCC--AAGGAA-CCTTAACT-GAAGAG-CTGGCCCCCC-AATGTCCC-GTTCgCGGTGTGCAC---GGGAGGCATA-TGCATCTTTT----GAA-TCT---------AAAACGACTcTCGGCAACGGATATCTCGGCTCTCGCATCGATGAAGAACGTAGCGAAATGCGATACTTGGTGTGAATTGCAGAATCCC-GTGAACCATCGAGTTTTTGAACGCAAGTTGCGCCCAAAGCCATTAGGCTAAGGGCACGTCTGCCTGGGCGTCACGCATCACGTCGCCCC[--------]AACCCC[----AATGCCTAGC-----TAGCT-]GGATATTGCGGG-A-GTTGGGG[G--]-----CGG-AAATTGG-CCTCCCGTCC--ACGAC--CGTGCGCGGTTGGCCC--AAAAAA[A--TA]GGAGTTCCTGACGATGGA--CGTCACGACAAGTGGTGGTT-GAAAG-ACCTCTT-GCATCATGTCGTGAGG-CACC-GAGTCTCTAGC--GAGCTCTGATCGTG-ACCC--TGCGCGCC[-------TCCTT---------]CCGGGATGG-TGC-TCCGACCGCGACCCCAGGTCAGACGGGATtC[ACC????????????????????]
microdonta_AJ492665       TTGTCGATGCCTGCAAA-GTAGACCCGGCGAA-CTTGTTAAAAATATTTGGC[C-------G]GGGGTTTGAGAA---GGGGTGCGCGAG----CCCCC[CC---]GACACACTCCCCC[--]GCCCT[C---]GGG-ATTT-GGCTT-GCGTTCCCCT[------]ACCGGGGA[------------]-CCCG--------GTCGA-GCTCCCGACAA--CGAACCCC-GGCGCTGTCT-GC--------GCC--AAGGAA-CCTTAACT-GAAGAG-CTGGCCCCCCCGATGTCCC-GTTCGCGGTGTGCACGGGAGGAGGCATT-TGCGTCTTTT----GAA-TCC---------AAAACGACTCTCGGCAACGGATATCTCGGCTCTCGCATCGATGAAGAACGTAGCGAAATGCGATACTTGGTGTGAATTGCAGAATCCC-GTGAACCATCGAGTTTTTGAACGCAAGTTGCGCCCAAAGCCATTAGGCTAAGGGCACGTCTGCCTGGGCGTCACGCATCAAGTCGCCCC[C-------]AACCCC[----AACGCCCGGC--TACTGGCT-]GGACGTTGCGGG-G-GCTGGGG[---]-----CGG-AAATTGG-CCTCCCGTCCACACGAC--CGTGCGCGGTTGGCCC--AAAAAA[AA---]TGAGCTCCTGACGATGGA--CGTCGCGACAAGTGGTGGTT-GAAAG-ACCTCTT-GCATCTAGTCGTGAGG-CACC-GAGTCTGTAGC--GAGCTCTGATCGTG-ACCC--TGTGCACC[-------TCCTT-ATT-----]AGGGGATGG-GGC-TTCGACCGGGACCCCAGGTcAAAC?GGATTA[CCC-GCT-GAGTTTAAGCaTaTc]
mitis_AJ275338            TTGTCGATGCCTGCAAA-GTAGACCCGGCGAA-CTTGTTAAAA-TAT--GCC[T-------G]GGGGTTTGAGAA---GGGGTGCGCGAG----CCCCC[CC---]GACACACTCCCCC[--]ACCTC[----]GGG-ATTTTGGCTT-GCGTTCCCCT[------]AGCGGGGA[------------]-CTCG--------GCCAG-GCTCCCGAAAA--CGAACCCCCGGCGCTGTCT-GC--------GCC--AAGGAA-CCTTAACT-GAAgAG-CTGGCCCCCC-GACGTCCC-GTTCGCGGtGTGCAC--GGGGAGGCATG-TGCGTCTTTT----GAA-TCT---------AAAACGACTcTcGGCAACGGATATCTcGGcTcTCGCATCGATGAAgAACGTAGCGAAATGCGATACTTGGtGtGAATTGCAgAATCCC-GtGAACCATCGAGTTTTTGAACgCAAGTTGCGCCCAAAGCCATTAGGcTAAGGGCACGTcTGCCTGGGCGTcACGCATcACGTcGCCCC[--------]AACCCC[----AATGCCTAGc-----TAGCT-]GGATATTGtGGg-A-GTTGGGg[---]-----CGG-AAATTGG-CCTCCCGTCC--ACgAC--CGTGCgCGGTTGGCCC--AAAAAA[AAAA-]GGAGTTCTTGACGACGGA--CGTCACGACAAGTGGTGGTT-GAAAG-ACCTATT-GCATCAAGTCGTGAGG-CACC-GAGTCTGTAGC--GAGCTCTGACCGTG-ACCC--TGCGCACC[-------TTCTTT-------A]ACGGAATGG-TGC-TCCGACCGCGACCCCAGGTCAGACGGGATtA[C??????????????????????]
mucronata_AJ275336        TTGTCGATGCCTGCAAA-GTAGACCCAGCGAA-CTTGTTAAAA-CAT--GCT[T-------G]GGGGTTTGAGAA---GGGGTGCGCGAG----CCCCC[C----]GACACACTCCCCC[--]ACCTC[----]GGG-ATTT-GGCTT-GcGTTCCCCT[------]AGCGGGGA[------------]-CTCG--------GTCAA-GCTCCCGACAA--CGAACCCC-GGCGCTGTCT-GC--------GCC--AAGGAA-CCATAACT-GAAGAG-CTGGCCTCCC-GATGTCCC-GTTCGCGGTGTGCAC---GGGAGGCATT-TGCATCTTTC----GAA-TCT---------AAAACGACTCTCGGCAACGGATATCTCGGCTCTCGCATCGATGAAGAACGTAGCGAAATGCGATACTTGGTGTGAATTGCAGAATCCC-GTGAACCATCGAGTTTTTGAACGCAAGTTGCGCCCAAAGCCATTAGGCTAAGGGCACGTCTGCCTGGGCGTCACGCATCACGTCGCCCC[--------]AACCCC[CC--AATTCCTATG-----TACCT-]GGATATTGTGGG-A-GATGGGG[---]-----CGG-AAATTGG-CCTCCCGTAC--ACGAC--CGTGAGCGGTTGGCCC--AAATAA[-----]TGAGTTCTTGACGATGGA--CGTCACGACAAGTGGTGGTT-GAAAG-ACCTCTT-GCATCATGTCGTGAGG-CACC-TAGTCTGTAGC--GAGCTCTAACCGTG-ACCCTATATGCACC[-------TTCTT---------]CAGCGATGG-TGC-TTCGACCGCGACCCCAGGTCAGACGGGATTA[CCC-gCT-GAGtTTAAGCATATc]
mutchagara_AJ492674       TTGTCGATGCCTGCAAA-GTAGACC-GGCGAA-CTTGTTAAAA-CAT--GCC[-------GG]GGGGTTTAAAAA---GGGGCGCGCGAG----CCCCC[CC--A]ATCACGGTCCCCC[C-]ACCTC[----]GGG-ATCT-GGCTT-GCTTTCCCCC[T-----]GGCGGGGA[------------]ACTCG--------GCCAA-GCTCCCGACAAA-CGAACCCC-GGCGCTGTCT-GC--------GCC--AAGGAC-CAATAACC-GAAGAG-CTGGTCTCCC-GGTGCCCC-GTCCGCGGTGTGCAC---GGGAGGCGTT-TGCGTCTTTT----GAA-TCC---------AAAACGACTCTCGGCAACGGATATCTCGGCTCTCGCATCGATGAAGAACGTAGCGAAAT?CGATACTTGGTGTGAATTGCAGAATCCC-GTGAACCATCGAGTTTTTGAACGCAAGTTGCGCCCAAAGCCATTAGGCCAAGGGCACGTCTGCCTGGGCGTCACGCATCACGTCGCCCC[--------]AACCCC[CC--AACGGCC--------TAGCC-]GGATATTGCGGG-A-GTTGGGG[---]-----CGG-AGATTGG-CCTCCCGTCCGCGCGAA--CGTGAGCGGTTGGCCC--AAAAAA[-----]CGAGTTCTTGACGATGGA--CGTCACGACAAGTGGTGGTT-GAAAG-ACCTCTC-GCATCACGTCGTGGGG-CGCC-TAGTCTGCAGC--GAGCTCCGACCCTG-TGCA--CCTGATTC[GCTCT---------------A]GGGCGACGG-TGC-TTCGACCGCGACCCCAGGTCAGACGGGA???[???????????????????????]
oppositifolia_AJ492685    TTGTCGATGCCTGCAAA-GTAGACCCGGCGAA-CTTGTTAAAA-TAT--GCC[------GGG]GGGGTTTGAGAA---GGGGTGCGCGAG----CCCCC[CTGA-]CACACACTCCCCC[--]ACCTC[----]GGG-GTTT-GGCTT-GCGTTCCCCC[------]AGCGGGGA[------------]-CTCG--------GCCAG-GCTCCCGACAA--CGAACCCC-GGCGCTGTCT-GC--------GCC--AAGGAA-CCTTAACC-GAAGAG-CTGGCCCCCC-GACGTCCC-GTTCGCGGTGTGCAG---GGGAGGCATA-TGCGTCTTTT----GAA-TCT---------AAAACGACTCTCGGCAACGGATATCTCGGCTCTCGCATCGATGAAGAACGTAGCGAAATGCGATACTTGGTGTGAATTGCAGAATCCC-GTGAACCATCGAGTTTTTGAACGCAAGTTGCGCCCAAAGCCATTAGGCTAAGGGCACGTCTGCCTGGGCGTCACGCATCACGTCGCCCC[--------]AACCCC[----AATGTCCCAGA----TAGTT-]GGATATTGCGGG-A-GTTGGGG[---]-----CGG-AAATTGG-CCTCCCGTCC--ACGAC--CGTGCGCGGTTGGCCC--AAAAAA[AAAAA]-GAGTTCCTAACGACGGA--CGTCACGACAAGtGGtGGTT-GAAAG-ACCAATT-GCATcATGTCgtGAGT-CACC-GAGTcTCCGG----------GACTGTG-ACCC--TGTGCGCC[A-------TTTT---------]TCGGGACGG-tGC-TCCGACCGcGACCCCAGGTCAgACgGGAT-A[CCC--CCTGAGTTTAAGCaTaTc]
pedunculosa_AJ275341      TTGTCGATGCCTGCAAA-GTAGACCCGGCGAA-CTTGTTAAAA-TAT--GCC[C-------G]GGGGTTTGAGAA---GGGGTGCGCGAG----CCCCC[C----]GACACACTCCCCC[--]ACCCC[----]GGG-ATCT-GGCCT-GCGTTCCTCT[------]AGTGGGGA[------------]-CTCG--------GTCAG-GCTCCCGGCAA--CGAACCCC-GGCGCTGTCT-GC--------GCC--AAGGAA-CCTTAACT-GAAGAG-CTGGCCCCCC-GATGTCCC-GTTCGCGGTGTGCAC---GGAAGGCATA-TGCATCTTTT----GAAATCT---------AAAACGACTCTCGGCAACGGATATCTCGGCTCTCGCATCGATGAAGAACGTAGCGAAATGCGATACTTGGTGTGAATTGCAGAATCCC-GTGAACCATCGAGTTTTTGAACGCAAGTTGCGCCCAAAGCCATTAGGCTAAGGGCACGTCTGCCTGGGCGTCACGCATCACGTCGCCCC[--------]AACCCC[----AATGCCTAGC-----TTGCT-]GGGTATTGCGGG-A-GCTGGGG[---]-----CGG-AAATTGG-CCTCCCGTCC--ACGAC--CGTGTGCGGTTGGCCC--AAAAAA[A----]TGAGTTCCTGACGATGGA--CGTCACGACAAGTGGTGGTT-GAAAG-ACCTCTT-GCATCAAGTCGTGAGG-CACC-GATTCTGTAGC--GAGCTCTGACCGTG-ACCC--TTTGCACC[TT-----CTCT---------A]ATGGGATGG-TGC-TTTGACCGCGACCCCAGGTCAGACGGGATTA[CCC-GCT-GAGTTTAAGCATATC]
pubescens_AJ492686        TTGTCGATGCCTGCAAA-GTAGACCCGGCGAA-CTTGTTAAAA-TAT--GCA[T-------G]GGGGTTTAAGAA---GGGGTGCGCGAG----CCCCT[C----]GACACACTCCCCC[--]ACCCC[CCCG]GGG-ATTT-GGCTT-GCGTTCCCCT[------]TGCGGGGA[------------]-CTCG--------GCCAA-GCTCCCGACAA--CGAACCCC-GGCGCTGTCT-GC--------GCC--AAGGAA-CCTCAACT-GGAGAG-CTGGCCCCCC-GATGTCCC-GTTCGCGGTGTGCAC---GGGAGGCATA-CGCATCTTTT----GAA-TCT---------AAAACGACTCTCGGCAACGGATATCTCGGCTCTCGCATCGATGAAGAACGTAGCGAAATGCGATACTTGGTGTGAATTGCAGAATCCC-GTGAACCATCGAGTTTTTGAACGCAAGTTGCGCCCAAAGCCATTAGGCTAAGGGCACGTCTGCCTGGGCGTCACGCATCACGTCGCTCC[--------]AACCCC[GGT-AATGCCTAGC-----TAGCT-]GGTTATTCGAGG-GAGTTGGGG[G--]-----CGG-AAACTGG-CCTCCCGTCC--ACGAC--CGTGCGCGGTTGGCCC--AAAAAA[-----]TGAGTTCTTGACGACGGA--CGTCACGACAAGTGGTGGTT-GAAAG-ACCTCTT-GCATCGAGTCGTGAGG-CACC-GAGTCTGTAAC--GAGCTCTGATCGTG-ACCC--TGTGCGCC[-------TTCCTT-------A]GGGGGGTGG-TGC-TCCGACCGCGACCCCAGGTCAGAC???????[???????????????????????]
purpurea_AJ786509         TTGTCGATGCCTGCAAA-GTAGACCCGGCGAA-CTCGTTAAAA-TAC--GCA[T-------G]GGGGTCTGAGAA---GGGGTGCGCGAG----CCCCC[CC---]GACACACTCCCCC[--]ACCCC[----]GGG-ACTC-GGCCT-GCGTTCCCCC[------]AGCGGGGA[------------]-CTCG--------GTCCG-GCTCCCGACAA--CGAACCCC-GGCGCTGTCT-GC--------GCC--AAGGAA-CCTTAACC-GAAGTG-CTTGCCCCCC-GGTGTCCC-GCTCGCGGTGTGCAC---GGGAGGCGTA-CGCATCTTTT----GAAACCT---------AAAACGACTCTCGGCAACGGATATCTCGGCTCTCGCATCGATGAAGAACGTAGCGAAATGCGATACTTGGTGTGAATTGCAGAATCCC-GTGAACCATCGAGTTTTTGAACGCAAGTTGCGCCCAAAGCCATTAGGCTAAGGGCACGTCTGCCTGGGCGTCACGCATCACGTCGCCCC[--------]AACCCC[CC--AATCAATGC------------]CTAGCTTGCGGG-A-GTTGGGG[---]-----CGG-AAATTGG-CCTCCCGTCC--ACCAC--CGTGCGCGGTTGGCCC--AAAAAA[A----]CGAGCTCCTGACGATGGA--CGTCACGACAAGTGGTGGTT-GAAAG-ACCTCTT-GCGCCGAGTCGTGAGG-CACC-GAGTCTGCGGC--GAGCTCTGACCGCGATCCC--TGCGCGCC[-------TTCTTCCCTCA---]GGGGGATGG-TGC-TCCGACCGCGACCCCAGGTCAGACGGGATTA[CCC-GCT-GAGTTTAAGCATATC]
repanda_AJ492654          TTGTCGATGCCTGCAAC-GTAGACCCGGCGAA-CTTGTTAAAA-TAT--GCC[------GGG]GGGGTTTGAGAA---GGGGTGCGCGAG----CCCCC[CC--G]AACACACTCCCCC[--]GCCCC[TC--]GGG-ACTT-GGCTT-GTGTTCCCCC[CT----]AGCGGGTG[G-----------]ACTCG--------GTCGA-GCTCCCGACAAA-CGAACCCC-GGCGCTGTCT-GC--------GCC--AAGGAA-CCACAACC-GAAGAG-CTGGCCTCCC-GATGTCCC-GTTCGCGGTGCGCAC---GGGAGGCATT-TGCATCTTTT----GAAATCT---------AAAACGACTCTcGGCAACGGATATCTCGGCTCTCGCATCGATGAAGAACGTAGCGAAATGCGATACTTGGTGTGAATTGCAGAATCCC-GTGAACCATCGAGTTTTTGAACGCAAGTTGCGCCCAAAGCCATTAGGCTAAGGGCACGTCTGCCTGGGCGTCACGCATCACGTCGCCCC[CAACCCC-]AACCCC[----AATGCCTAGCC-TACCAGCT-]GGATGTTGCGGG-A-GTTGGGG[GC-]-----CGG-AAATTGG-CCTCCCGTCCACACGAC--CGTGAGCGGTTGGCCC--AAAAAA[-----]TGAGTTCCTGACGAAGGA--CGTCACGACAAGTGGTGGTT-GAAAG-ACCTCTT-GCATCATGTCGTGAGG-CGCC-TAGTCTGTAgC--GAGCTcTAACCGGG-ACCCTTTGTGCACC[CAATTCGTTCTA---GAAGAA]GAGCGACGG-TGC-TTcGACCGGGACCCCAGGTCAGACGGGATTA[CCCCGCT-GAGTTTAAGCaTaTc]
revoluta_AJ492676         TTGTCGATGCCTGCAAA-GTAGACCGGTCGAA-CTTGTTAAAA-CAT--GC-[------GGG]GGGGTTTGAGAA---GGGGTGCGCGAG----CCCCC[CC--T]ATAACGcTCCCCC[c-]ACCTc[----]GGg-ATtg-GGcTg-GcTTTCCCCC[CT----]GGCGGGGA[------------]ACTCG--------GCCAA-GCTCCCGACAAA-CGAACCCC-GGCGCTGTCT-GC--------GCC--AAGGAC-cAATAACC-GAAGAT-CTGGTCTCCC-GGTGCCCC-GTCCGCGGCGTGCAC---GGGAGGCGTT-TGCGTCTTTT----GAA-TCC---------AAAACGACTCTCGGCAACGGATATCTCGGCTCTCGCATCGATGAAGAACGTAGCGAAATGCGATACTTGGTGTGAATTGCAGAATCCC-GTGAACCATCGAGTTTTTGAACGCAAGTTGCGCCCAAAGCCATTAGGCCAAGGGCACGTCTGCCTGGGCGTCACGCATCACGTCGCCCC[--------]AACCCC[C---AACGGCC--------TGGCC-]GGATATTGCGGG-A-GTTGGGG[---]-----CGG-AGATTGG-CCTCCCGTCCGCGCGAC--CGTGAACGGTTGGCCC--AAAAAA[-----]CGAGTTCTTGACGATGGA--CGTCACGACAAGtGGTGGTT-GAAAG-ACCTCTC-GCATCACGTCGTGGGCGCGCC-TAGTCTGCAGC--GAGCTCCGACCCTG-TGCA--CCTGATTC[GCTCT---------------A]GGGCGACGG-CGC-TTCGACCGCGACCCCAGGTCAGACGGGATtA[C??????????????????????]
rotunda_AJ786510          TTGTCGATGCCTGCAAA-GTANACCCGGCGAA-CTCGTTAAAA-TAT--GCG[T-------G]GGGGTTTGAGAA---GGGGCGCGCGAG----CCCCC[CC---]GACACACTCCCCC[--]ACCCC[CC--]GGG-ACTT-GGCCC-GGGTTCCCCT[------]TGCGGGGA[------------]-CTCG--------GCCAAGGCTCCCGACAA--CGAACTCC-GGCGCTGTCT-GC--------GCC--AAGGAA-CCTTAACC-GAAGAG-CTGGCCCCCC-GGTGTCCC-GTTCGCGGTGTGCAC---GGGAGGCATA-CGCATCTTTC----GAA-TCT---------AAAACGACTCTCGGCAACGGATATCTCGGCTCTCGCATCGATGAAGAACGTAGCGAAATGCGATACTTGGTGTGAATTGCAGAATCCC-GTGAACCATCGAGTTTTTGAACGCAAGTTGCGCCCAAAGCCATTAGGCTAAGGGCACGTCTGCCTGGGCGTCACGCATCACGTCGCCCC[C-------]AACCCC[-GACAATGCCCGGC---TGGCAGCC]GGATATTGCGGG-A-GTTGCGG[G--]-----CGG-AGATTGG-CCTCCCGTCC--ACGAC--CGTGCACGGTTGGCCC--AAAAAG[-----]CGAGTTCTTGACGACGGA--CGTCACGACGAGTGGTGGTT-GGAAG-ACCTCTT-GCGTCGAGTCGTGAAG-CACCCGAGTCTGTAAC--GAGCTCTGACCGCG-ACCC--TGTGCGCC[-------TTCCTT--------]AGGGGGCGG-CGC-TCCGACCGCGACACCAGGTCAGACGGGATTA[CCC-GCT-GAGTTTAAGCATATC]
rugosa_AJ786511           TTGTCGATGCCTGCAAA-GTAGACCCGGCGAA-CTTGTTAAAA-TAT--GCC[T-------G]GGGGTTTGAGAA---GGGGTGCGCGAG----CCCCC[C----]AACACACTCCCCC[--]ACCTC[----]GGG-ATTTTGGCTT-GCGTTCCCCT[------]AGCGGGGA[------------]-CTTG--------GTCAA-GCTACCGACAA--CGAACCCC-GGCGCTGTCT-GC--------GCC--AAGGAA-CCATAACT-GAAGAG-CTGGCCTCCT-GTTGTCCC-GTCTGCGGTGTGCAC---GGGAGGCATT-TGCATCTTTT----GAA-TCT---------AAAACGACTCTCGGCAACGGATATCTCGGCTCTCGCATCGATGAAGAACGTAGCGAAATGCGATACTTGGTGTGAATTGCAGAATCCC-GTGAACCATCGAGTTTTTGAACGCAAGTTGCGCCCAAAGCCATTAGGCTAAGGGCACGTCTGCCTGGGCGTCACGCATCACGTCGCCAC[C-------]AACCCC[----AATGCC---------TAGCT-]GGATATTGCGGG-A-GTTGGGG[G--]-----CGG-AAATTGG-CCTCCCGTCC--ACGAA--CGTGCGCGGTTGGCCC--AAAAAA[AA---]TGAGTTCTTGACGATGGA--CGTCACGATAAGTGGTGGTT-GAAAG-ACCTATT-GCGTCATGTCGTGAGG-CACC-AAGTCTGTAGC--GAGCTCTGACCGTG-ACCC--TGTGCACC[-------TTCTT---------]CATGGATGG-TGC-TTCGACCGCGACCCCAGGTCAGACGGGATTA[CCC-GCT-GAGTTTAAGCATATC]
serrata_AJ492682          TTGTCGATGCCTGCAAA-GTAGACCCGGCGAA-CTTGTTAAAA-TAT--GCT[-----TTGG]GGGGTTTGAGAA---GGGGTGCGCGAG----CCCCC[C----]GACACACTCCCCC[C-]ACCTC[----]GGG-ATTT-GGCTT-GCGTTCCCCT[------]AGCGGGGA[------------]-CTCG--------GTCAG-GCTCCCGACAA--CGAACCCCCGGCGCTATCT-GC--------GCC--AAGGAA-CCTTAACT-GAAGAG-CTGGCCCCCC-GATGTCCC-GTTCGCGGTGTGCAC---GGGAGGCATA-TGCATCTTTT----GAA-TCT---------AAAACGACTCTCGGCAACGGATATCTCGGCTCTCGCATCGATGAAGAACGTAGCGAAATGCGATACTTGGTGTGAATTGCAGAATCCC-GTGAACCATCGAGTTTTTGAACGCAAGTTGCGCCCAAAGCCATTAGGCTAAGGGCACGTCTGCCTGGGCGTCACGCATCACGTCGCCCC[--------]AACCCC[----AATGCCTAGC-----TGGCT-]GGATATTGCGGG-A-GTTGGGG[G--]-----CGG-AAATTGG-CCTCCCGTCC--ACGAC--CGTGCGCGGTTGGCCC--AAAAAA[A--TA]GGAGTTCCTGACGATGGA--CGTCACGACAAGTGGTGGTT-GAAAG-ACCTCTT-GCATCATGTCGTGAGG-CACC-GAGTCTCTAGC--GAGCTCTGATCGTG-ACCC--TGCGCGCC[-------TTCTT---------]CCGGGATGG-TGC-TCCGACCGcGACCCCAGGTCAGACgGGATTA[CCC-GCT-GAGTTTAAGCaTATC]
shennongjiaensis_AJ492670 TTGTCGATGCCTGCAAA-GTAGACCCAGCGAA-CTTGTTAAAA-TAT--GCC[C-------G]GGGGTTTGAGAA---GGGGTGCGCGAG----CCCCC[----G]GACACAATCCCCC[--]ACCCC[C---]GGG-ATCT-GGCTT-GCGTTCCCAT[------]AGCGGGGA[------------]-CTGG--------GTCAG-GCTCCCGGCAA--CGAACCCC-GGCGCTATCT-GC--------GCC--AAGGAA-TCTTAACT-GAAGAG-CTGGCCCCCC-GATGTCCC-GTTCGCGGTGTGCAC---GGGAGGCATA-TGCATCTTTT----GAAATCT---------AAAACGACTCTCGGCAACGGATATCTCGGCTCTCGCATCGATGAAGAACGTAGCGAAATGCGATACTTGGTGTGAATTGCAGAATCCC-GTGAACCATCGAGTTTTTGAACGCAAGTTGCGCCCAAAGCCATTAGGCTAAGGGCACGTCTGCCTGGGCGTCACGCATCACGTCGCCCC[--------]AACCCC[----AATGCCTAGC-----TAGCT-]GGATATTGCGGG-A-GTTGGGG[---]-----CGG-AAATTGG-CCTCCCGTCC--ACGAT--CGTGCGCGGTTGGCCC--AAAAAA[A----]TGaGTTCCTgACgATGGA--cGtcACgACaAGtGGTGGTT-GAAAG-ACCTcTT-GCATcAAGTCGTGAGG-CACC-gAGTcTGTAgC--GAGCTcTgATCGtG-ACCC--TGcGCACC[-------TTcTCT--------]ATGGGAtGG-GGC-TTTGACCGGGACCCCAGGTTAgACCGGATTA[CCC-gCT-gAGtTTAAgCaTATc]
sugerokii_AJ492671        TTGTCGATGCCTGCAAA-GTAGACCCGGCGAA-CTTGTTAAAA-TAT--GCC[C-------G]GGGGTTTGAGAA---GGGGTGCGTGAG----CCCCC[C----]GACACACTCCCCC[--]ACCCC[CC--]GGG-ATCT-GGCTT-GCGTTCCCAT[------]AGCGGGGA[------------]-CTCG--------GTCAG-GCTCCCGGCAA--CGAACCCC-GGCGCTATCT-GC--------GCC--AAGGAA-CCTTAACT-GAAGAG-CTGGCCCCCC-GATGTCCC-GTTCGCGGTGTGCAC---GGGAGGCATA-TGCATCTTTT----GAAATCT---------AAAACGACTCTCGGCAACGGATATCTCGGCTCTCGCATCGATGAAGAACGTAGCGAAATGCGATACTTGGTGTGAATTGCAGAATCCC-GTGAACCATCGAGTTTTTGAACGCAAGTTGCGCCCAAAGCCATTAGGCTAAGGGCACGTCTGCCTGGGCGTCACGCATCACGTCGCCCC[--------]AACCCC[----AATGCCTAGC-----TAGCT-]GGATATTGCGGG-A-GTTGGGG[---]-----CGG-AAATTGG-CCTCCCGTCC--ACGAC--CGTGCGCGGTTGGCCC--AAAAAA[A----]TGAGTTCCTGACGATGGA--CGTCACGACAAGTGGTGGTT-GAAAG-ACCTCTT-GCATCAAGTCGTGAGG-CACC-GAGTCTGTAGC--GAGCTCTGACCGTG-ACCC--TACGCACC[------TTTCTCT--------]ATGGGATGG-TGC-TCCGACCGCGACCCCAGGTCAGACGGGATTA[CCC-GCT-GAGTTTAaGCATATC]
teratopis_AJ492649        TTGTCGATGCCTGCAAA-GTAGACC-GGCGAA-CTTGTTAAAA-CAT--GCT[------GGG]GATGCTTGAGAA---GGGGTGCGCGAG----CCCCC[CC-A-]ATCAAGATCCCCC[--]ACCTC[----]GGG-ATCG-GGCTT-GTTTTCCCCC[T-----]GGCGGGGA[------------]ACTCG--------GCCGA-GCCCCCGACAAA-CGAACCCC-GGCGCTGTCT-GC--------GCC--AAGGAA-CCATAACC-GAAGAG-CTGGTCTCCC-GGTGTCCC-GTTCGCGGTGTGCAC---GGGAGGCATT-TGCGTCTTTT----GAA-TCC---------AAAACGACTcTCGGCAACGGATATCTCGGCTcTCGCATCGATGAAGAACGTAGCGAAATGCGATACTTGGTGTGAATTGCAGAATCCC-GTGAACCATCGAGTTTTTGAACGCAAGTTGCGCCCAAAGCCATTAGGCCAAGGGCACGTCTGCCTGGGCGTCACGCATCACGTCGCCCC[--------]AACCCC[---AAACGTCC--------TAGCT-]GGATATTGTGGG-A-GTTGGGG[---]-----CGG-AGATTGG-CCTCCCGTCCACACGAC--CGTGAGCGGTTGGCCC--AAAAAA[-----]TGAGTTCTTGACGATGGA--CGTCACGACAAGTGGTGGTT-GAAAG-ACCTCTT-GCATCATGTCGTGAGG-CGCC-TAGTCTGTAGC--GAGCTC------CG-ACCC--TGTGCACC[TAATTCGCTCT----------]AGGCGACGG-TGC-TTCgACCGcGACCCCAGGTCAgACGGGATTA[CCC-GCT-GaGTTTAAGCATATc]
theezans_AJ492666         TTGTCGATGCCTGCAAA-GTAGACCCGGCGAA-CTTGTTAAAA-TATTTGGC[C-------G]GGGGTTTGAGAA---GGGGTGCGCGAG----CCCCC[CC---]GACACACTCCCCC[--]GCCCC[C---]GGG-ATTC-GGCTT-GCGTTCCCCT[------]AGCGGGGA[------------]-CCCG--------GTCGA-GCTCCCGTCAA--CGAACCCC-GGCGCTGTCT-GC--------GCC--AAGGAA-CCTTAA?T-GAAGAAGCTGGCCCCCCCGATGTCCC-GTTCGCGGGGTGCAC-GGGGGAGGCATT-TGCGTCTTTC----GAA-TCT---------AAAACGACTCTCGGCAACGGATATCTCGGCTCTCGCATCGATGAAGAACGTAGCGAAATGCGATACTTGGTGTGAATTGCAGAATCCC-GTGAACCATCGAGTTTTTGAACGCAAGTTGCGCCCAAAGCCATTAGGCTAAGGGCACGTCTGCCTGGGCGTCACGCATCACGTCGCCCC[--------]AACCCC[----AATGCCCGGC--TACCAGCT-]GGACGTTGcGGG-A-GCTGGGG[---]-----CGG-AAATTGG-CCTCCCGTCCACACGAC--CGTGCGCGGTTGGCCC--AAAAAA[AAA--]TGAGCTCCTGACGATGGG--CGTCACGACAAGTGGTGGTT-gGAAG-ACCTCtT-GCATCTAGTCGTGAGG-CACC-gAATCTGTagC--GAGCtCTGATcGtG-ACCC--TGTGCACC[-------TTcTTTATT-----]AGGGGACGG-TGC-TTTgacCGCGAcCCCAgGTcAGACGGGATTa[CCC-gCT-gaGTTTAAgCaTATc]
triflora_AJ492675         TTGTCGATGCCTGCAAA-GTAGACC-GGCGAA-CCTGTTAAAA-CAT--GC-[------GGG]GGGGTTTGAGAA---GGGGTGCGCGAG----CCCCC[C---T]ATCACGCTCCCCC[C-]ACCTc[----]GGG-ATCT-GGCTT-GcTTTCCCCC[CT----]GGCGGGGA[------------]ACTCG--------GCCAA-GCTCCCGACAAA-CGAACCCC-GGCGCTGTCT-GC--------GCC--AAGGAA-CAATAATC-GAAGAG-CTGGTCTCCC-GGTGCCCC-GTCCGCGGCGTGCAC---GGGAGGCATT-TGCGTCTTTT----GAA-TCC---------AAAACGACTcTcGGCAACGGATATCTCGGCTcTcGCATCGATGAAGAACGTAGCGAAATGCGATACTTGGTGTGAATTGCAGAATCCC-GTGAACCATCGAGTTTTTGAACGCAAGTTGCGCCCAAAGCCATTAGGCCAAGGGCACGTcTGCCTGGGCGTcACGCATCACGTCGCCCC[--------]AACCCC[C---AACGGCC--------TGGCC-]GGATATTGCGGG-A-GTTGGGG[---]-----CGG-AGATTGG-CCTCCCGTCCGCGCGACC-CGTGAGCGGTTGGCCC--AAAAAA[-----]CGAGTTCTTGACGATGGA--CGTCACGACAAGTGGTGGTT-GAAAG-ACCTTTC-GCATCACGTCGTGGGCGCGCC-TAGTCTGCAgC--GAGCTTCGACCCTG-TGCA--CCTGATTC[GCTTTT--------------A]GGGCGACGGGCGCcTTcGACCGcGAcCCCAGGTCAAACgGGATTA[CCCCGCT-GAGTTTaAGCaTaTc]
verticillata_AJ492681     TTGTCGaTGCCTGCAAA-ATAGACCCGGCGAA-CTTGTTAAAA-TAT--GCT[T-------G]GGGGTTTGAGAA---GGGGTGCGCGAG----CCCCC[CC---]GACACACTCCCCC[--]ACCCC[----]GGG-ATTT-GGCTT-GCGTCCCCCT[------]AGCGGGGA[------------]-CTCG--------GTCAG-GCTCCCGGCAA--CGAACCCC-GGCGCTATCT-GC--------GCC--AAGGAA-CCTTAACC-GAAGAG-CTGGCCCCCC-GATGTCCC-GTTCGCGGTGTGCAC---GGGAGGCATA-TGCATCTTTT----GAA-TCT---------AAAACGACTCTCGGCAACGGATATCTCGGCTCTCGCATCGATGAAGAACGTAGCGAAATGCGATACTTGGTGTGAATTGCAGAATCCC-GTGAACCATCGAGTTTTTGAACGCAAGTTGCGCCCAAAGCCATTAGGCTAAGGGCACGTCTGCCTGGGCGTCACGCATCACGTCGCCCC[--------]AACCCC[----AATGCCTAGT-----TGGTT-]AGACATTGcTGG-A-GTTGGGG[---]-----CGG-AAATTGG-CCTCCCGTCC--ACGAT--TGTGCTCGGTTGGCCC--AAAAAA[-----]TGAGTTCTTGACGATGGA--CGTCACGACAAGTGGTGGTT-GAAAG-ACCTCTT-GCATCAAGTCGTGAGG-CACC-GAGTCTGTAGC--GAGCTCTAACCGTG-ACCC--TGTGCACC[-------TTCTCT--------]AGGGGATGG-TGC-TTCGACCGCGACCCCAGGTCAGACgGGATTA[CCC-GcT-GAGTTtAAGCaTaTc]
vomitoria_AJ492653        TTGTCGATGCCCGCAAC-GTAGACCCGGCGAA-CTTGTTAAAA-TAT--GCC[------GgG]GGGgTTTGAGAA---GGGGTGCACgAG----CCCCg[CC--G]AACACGCTCCgCC[--]GCCAC[cC--]GGG-ACTT-GGCTT-GTGTTCCCCC[t-----]AGGGGGGG[G-----------]ACCcG--------ATCGA-GCTcCCGGAAAA-cGAACCcCCGGCGCTGTCT-GC--------GCC--AAGGAA-CCATAaCC-GAAGAG-CTGGCCTCcC-AATGTCCC-GTTCGCGGTGCGCAC---GGAAGGCACT-TGCATCTTTT----GAAATCT---------AAAAtGACTCTCGGCAACGGATATCTcGGCTCTcGCATCGATGAAGAACGTAGCGAAATGCGATACTTGGTGTGAATTGCAGAATCCC-GTGAACCATCGAGTTTTTGAACGCAAGTTGCGCCCAAAGCCATTAGGCTAAGGGCACGTCTGCCTGGGCGTCACGCATCACGTCGCCCC[C-------]AACCCC[---AAATGCCT--------------]TGATGTTGCGGG-A-GTTGGGG[G--]-----CGG-AAATTGG-CCTCCCGTCCACACGAC--CGTGAGCGGTTGGCCC--AAAAAA[-----]TGAGTTCCTGACGAAGGA--CGTCACGACAAGTGGTGGTT-GAAAG-ACCTCTT-GCATCAtgTCGTGAGG-CGCc-TAGTCTGTAGC--GAGCTCTAACCGTGGACCC--TGCGCACc[TAATTCGTTCCCGAAGGAGAG]CGACGACGG-TGC-TTCGACCGCGACCCCAGGTCAGAC???????[???????????????????????]
yunnanensis_AJ275337      TTGTCGATGCCTGCAAA-GTAGACCCAGCGAA-CTTGTTAAAA-TAT--GCC[C-------G]GGGGTTTGAGAA---GGGGTGCGCGAG----CCCCC[C----]GACACAATCCCCC[--]ACCCC[C---]GGG-ATCT-GGCTT-GCGTTCCCAT[------]AGCGGGGA[------------]-CTGG--------GTCAG-GCTCCCGGCAA--CGAACCCC-GGCGCTATCT-GC--------GCC--AAGGAA-TCTTAACT-GAAGAG-CTGGCCCCCC-GATGTCCC-GTTCGCGGTGTGCAC---GGGAGGCATA-TGCATCTTTT----GAAATCT---------AAAACGACTCTCGGCAACGGATATCTCGGCTCTCGCATCGATGAAGAACGTAGCGAAATGCGATACTTGGTGtGAATTGCAGAATCCC-GTGAACCATCGAGTTTTTGAACGCAAGTTGCGCCCAAAGCCATTAGGCTAAGGGCACGTCTGCCTGGGCGTCACGCATCACGTCGCCCC[--------]AACCCC[----AATGCCTAGC-----TAGCT-]GGATATTGCGGG-A-GTTGGGG[---]-----CGG-AAATTGG-CCTCCCGTCC--ACgAC--CGTGCGCGGTTGGCCC--AAAAAA[AA---]TGAGTTCCTGACGATGGA--CGTCACGACAAGTGGTGGTT-GAAAG-ACCTCTT-GCATCAAGTCGTGAGG-CACC-GAGTCTGTAGC--GAGCTcTGACCGTG-ACCC--TGCGCACC[-------TTCTCT--------]ATGGGATGG-tGC-TTCGACCGcGACCCCAgGTCAGACGGGATTA[CCC-gCT-GAGTTTAAGCaTATC]

per_1_0_57                TTGTCGATGCCTGCAAA-GTAGACCCGGCGAA-CTTGTTAAAA-TAT--GCT[T-------G]GGGGTTTGGGAA---GGGGTGCGCGAG----CCCCC[C----]AACACACTCCCCC[--]ACCTC[----]GGG-ATTT-GGCTT-GCGTTCCCCT[------]TGCGGGGA[------------]-CTCG--------GTCAA-GCTCCCGACAA--CGAACCCC-GGCGCTGTCT-GC--------GCC--AAGGAA-CCATAACT-GAAGAG-CTGGCCTCCC-GATGTCCC-GTTCGCGGTGTGCAC---GGGAGGCATT-TGCGTCTTTT----GAA-TCT---------AAAACGACTCTCGGCAACGGATATCTCGGCTCTCGCATCGATGAAGAACGTAGCGAAATGCGATACTTGGTGTGAATTGCAGAATCCC-GTGAACCATCGAGTTTTTGAACGCAAGTTGCGCCCAAAGCCATTAGGCTAAGGGCACGTCTGCCTGGGCGTCACGCATCACGTCGCCAC[C-------]AACCCC[AATGCCTAGCT--------------]GGATATTGCGGG-A-GTTGGGG[G--]-----CGG-AAATTGG-CCTCCCGTCC--ACGAA--CGTGCGCGGTTGGCCC--AAAAAA[-----]TGAGTTCTTGACGATGGA--CGTCACGACAAGTGGTGGTT-GAAAG-ACCTCTT-GCGTCATGTCGTGAGG-CACC-AAGTCTGTAGT--GAGCTCTGATCGTG-ACCC--TGTGCACC[CTCTTCA--------------]--TGGATGG-TGC-TCTGACCGCGACCCCAGGTCAGACGGGATTA[CC?????????????????????]
per_2_0_57                TTGTCGATGCCTGCAAA-GTAGACCCGGCGAA-CTTGTTAAAA-TAT--GCT[T-------G]GGGGTTTGGGAA---GGGGTGCGCGAG----CCCCC[C----]AACACACTCCCCC[--]ACCTC[----]GGG-ATTT-GGCTT-GCGTTCCCCT[------]TGCGGGGA[------------]-CTCG--------GTCAA-GCTCCCGACAA--CGAACCCC-GGCGCTGTCT-GC--------GCC--AAGGAA-CCATAACT-GAAGAG-CTGGCCTCCC-GATGTCCC-GTTCGCGGTGTGCAC---GGGAGGCATT-TGCGTCTTTT----GAA-TCT---------AAAACGACTCTCGGCAACGGATATCTCGGCTCTCGCATCGATGAAGAACGTAGCGAAATGCGATACTTGGTGTGAATTGCAGAATCCC-GTGAACCATCGAGTTTTTGAACGCAAGTTGCGCCCAAAGCCATTAGGCTAAGGGCACGTCTGCCTGGGCGTCACGCATCACGTCGCCAC[C-------]AACCCC[AATGCCTAGCT--------------]GGATATTGCGGG-A-GTTGGGG[G--]-----CGG-AAATTGG-CCTCCCGTCC--ACGAA--CGTGCGCGGTTGGCCC--AAAAAA[-----]TGAGTTCTTGACGATGGA--CGTCACGACAAGTGGTGGTT-GAAAG-ACCTCTT-GCGTCATGTCGTGAGG-CACC-AAGTCTGTAGT--GAGCTCTGATCGTG-ACCC--TGTGCACC[CTCTTCA--------------]--TGGATGG-TGC-TCTGACCGCGACCCCAGGTCAGACG??????[???????????????????????]
per_3_0_57                TTGTCGATGCCTGCAAA-GTAGACCCGGCGAA-CTTGTTAAAA-TAT--GCT[T-------G]GGGGTTTGGGAA---GGGGTGCGCGAG----CCCCC[C----]AACACACTCCCCC[--]ACCTC[----]GGG-ATTT-GGCTT-GCGTTCCCCT[------]TGCGGGGA[------------]-CTCG--------GTCAA-GCTCCCGACAA--CGAACCCC-GGCGCTGTCT-GC--------GCC--AAGGAA-CCATAACT-GAAGAG-CTGGCCTCCC-GATGTCCC-GTTCGCGGTGTGCAC---GGGAGGCATT-TGCGTCTTTT----GAA-TCT---------AAAACGACTCTCGGCAACGGATATCTCGGCTCTCGCATCGATGAAGAACGTAGCGAAATGCGATACTTGGTGTGAATTGCAGAATCCC-GTGAACCATCGAGTTTTTGAACGCAAGTTGCGCCCAAAGCCATTAGGCTAAGGGCACGTCTGCCTGGGCGTCACGCATCACGTCGCCAC[C-------]AACCCC[AATGCCTAGCT--------------]GGATATTGCGGG-A-GTTGGGG[G--]-----CGG-AAATTGG-CCTCCCGTCC--ACGAA--CGTGCGCGGTTGGCCC--AAAAAA[-----]TGAGTTCTTGACGATGGA--CGTCACGACAAGTGGTGGTT-GAAAG-ACCTCTT-GCGTCATGTCGTGAGG-CACC-AAGTCTGTAGT--GAGCTCTGATCGTG-ACCC--TGTGCACC[CTCTTCA--------------]--TGGATGG-TGC-TCTGACCGCGACCCCAGGTCAGACGGGATTA[CC?????????????????????]
per_4_0_57                TTGTCGATGCCTGCAAA-GTAGACCCGGCGAA-CTTGTTAAAN-TAT--GCT[T-------G]GGGGTTTGGGAA---GGGGTGCGCGAG----CCCCC[C----]AACACACTCCCCC[--]ACCTC[----]GGG-ATTT-GGCTT-GCGTTCCCCT[------]TGCGGGGA[------------]-CTCG--------GTCAA-GCTCCCGACAA--CGAACCCC-GGCGCTGTCT-GC--------GCC--AAGGAA-CCATAACT-GAAGAG-CTGGCCTCCC-GATGTCCC-GTTCGCGGTGTGCAC---GGGAGGCATT-TGCGTCTTTT----GAA-TCT---------AAAACGACTCTCGGCAACGGATATCTCGGCTCTCGCATCGATGAAGAACGTAGCGAAATGCGATACTTGGTGTGAATTGCAGAATCCC-GTGAACCATCGAGTTTTTGAACGCAAGTTGCGCCCAAAGCCATTAGGCTAAGGGCACGTCTGCCTGGGCGTCACGCATCACGTCGCCAC[C-------]AACCCC[AATGCCTAGCT--------------]GGATATTGCGGG-A-GTTGGGG[G--]-----CGG-AAATTGG-CCTCCCGTCC--ACGAA--CGTGCGCGGTTGGCCC--AAAAAA[-----]TGAGTTCTTGACGATGGA--CGTCACGACAAGTGGTGGTT-GAAAG-ACCTCTT-GCGTCATGTCGTGAGG-CACC-AAGTCTGTAGT--GAGCTCTGATCGTG-ACCC--TGTGCACC[CTCTTCA--------------]--TGGATGG-TGC-TCTGACCGCGACCCCAGGTCAGACGGGATTA[CC?????????????????????]
per_5_0_57                TTGTCGATGCCTGCAAA-GTAGACCCGGCGAA-CTTGTTAAAA-TAT--GCT[T-------G]GGGGTTTGGGAA---GGGGTGCGCGAG----CCCCC[C----]AACACACTCCCCC[--]ACCTC[----]GGG-ATTT-GGCTT-GCGTTCCCCT[------]TGCGGGGA[------------]-CTCG--------GTCAA-GCTCCCGACAA--CGAACCCC-GGCGCTGTCT-GC--------GCC--AAGGAA-CCATAACT-GAAGAG-CTGGCCTCCC-GATGTCCC-GTTCGCGGTGTGCAC---GGGAGGCATT-TGCGTCTTTT----GAA-TCT---------AAAACGACTCTCGGCAACGGATATCTCGGCTCTCGCATCGATGAAGAACGTAGCGAAATGCGATACTTGGTGTGAATTGCAGAATCCC-GTGAACCATCGAGTTTTTGAACGCAAGTTGCGCCCAAAGCCATTAGGCTAAGGGCACGTCTGCCTGGGCGTCACGCATCACGTCGCCAC[C-------]AACCCC[AATGCCTAGCT--------------]GGATATTGCGGG-A-GTTGGGG[G--]-----CGG-AAATTGG-CCTCCCGTCC--ACGAA--CGTGCGCGGTTGGCCC--AAAAAA[-----]TGAGTTCTTGACGATGGA--CGTCACGACAAGTGGTGGTT-GAAAG-ACCTCTT-GCGTCATGTCGTGAGG-CACC-AAGTCTGTAGT--GAGCTCTGATCGTG-ACCC--TGTGCACC[CTCTTCA--------------]--TGGATGG-TGC-TCTGACCGCGACCCCAGGTCAGACGGGATTA[CC?????????????????????]
per_6_0_57                TTGTCGATGCCTGCAAA-GTAGACCCGGCGAA-CTTGTTAAAA-TAT--GCT[T-------G]GGGGTTTGGGAA---GGGGTGCGCGAG----CCCCC[C----]AACACACTCCCCC[--]ACCTC[----]GGG-ATTT-GGCTT-GCGTTCCCCT[------]TGCGGGGA[------------]-CTCG--------GTCAA-GCTCCCGACAA--CGAACCCC-GGCGCTGTCT-GC--------GCC--AAGGAA-CCATAACT-GAAGAG-CTGGCCTCCC-GATGTCCC-GTTCGCGGTGTGCAC---GGGAGGCATT-TGCGTCTTTT----GAA-TCT---------AAAACGACTCTCGGCAACGGATATCTCGGCTCTCGCATCGATGAAGAACGTAGCGAAATGCGATACTTGGTGTGAATTGCAGAATCCC-GTGAACCATCGAGTTTTTGAACGCAAGTTGCGCCCAAAGCCATTAGGCTAAGGGCACGTCTGCCTGGGCGTCACGCATCACGTCGCCAC[C-------]AACCCC[AATGCCTAGCT--------------]GGATATTGCGGG-A-GTTGGGG[G--]-----CGG-AAATTGG-CCTCCCGTCC--ACGAA--CGTGCGCGGTTGGCCC--AAAAAA[-----]TGAGTTCTTGACGATGGA--CGTCACGACAAGTGGTGGTT-GAAAG-ACCTCTT-GCGTCATGTCGTGAGG-CACC-AAGTCTGTAGT--GAGCTCTGATCGTG-ACCC--TGTGCACC[CTCTTCA--------------]--TGGATGG-TGC-TCTGACCGCGACCCCAGGTCAGACGGGA???[???????????????????????]
per_7_0_57                TTGTCGATGTCTGCAAA-GTAGACCCGGCGAA-CTTGTTAAAA-TAT--GCT[T-------G]GGGGTTTGGGAA---GGGGTGCGCGAG----CCCCC[C----]AACACACTCCCCC[--]ACCTC[----]GGG-ATTT-GGCTT-GCGTTCCCCT[------]TGCGGGGA[------------]-CTCG--------GTCAA-GCTCCCGACAA--CGAACCCC-GGCGCTGTCT-GC--------GCC--AAGGAA-CCATAACT-GAAGAG-CTGGCCTCCC-GATGTCCC-GTTCGCGGTGTGCAC---GGGAGGCATT-TGCGTCTTTT----GAA-TCT---------AAAACGACTCTCGGCAACGGATATCTCGGCTCTCGCATCGATGAAGAACGTAGCGAAATGCGATACTTGGTGTGAATTGCAGAATCCC-GTGAACCATCGAGTTTTTGAACGCAAGTTGCGCCCAAAGCCATTAGGCTAAGGGCACGTCTGCCTGGGCGTCACGCATCACGTCGCCAC[C-------]AACCCC[AATGCCTAGCT--------------]GGATATTGCGGG-A-GTTGGGG[G--]-----CGG-AAATTGG-CCTCCCGTCC--ACGAA--CGTGCGCGGTTGGCCC--AAAAAA[-----]TGAGTTCTTGACGATGGA--CGTCACGACAAGTGGTGGTT-GAAAG-ACCTCTT-GCGTCATGTCGTGAGG-CACC-AAGTCTGTAGT--GAGCTCTGATCGTG-ACCC--TGTGCACC[CTCTTCA--------------]--TGGATGG-TGC-TCTGACCGCGACCCCAGGTCAGACGGGA???[???????????????????????]
per_8_0_57                TTGTCGATGCCTGCAAA-GTAGACCCGGCGAA-CTTGTTAAAA-TAT--GCT[T-------G]GGGGTTTGGGAA---GGGGTGCGCGAG----CCCCC[C----]AACACACTCCCCC[--]ACCTC[----]GGG-ATTT-GGCTT-GCGTTCCCCT[------]TGCGGGGA[------------]-CTCG--------GTCAA-GCTCCCGACAA--CGAACCCC-GGCGCTGTCT-GC--------GCC--AAGGAA-CCATAACT-GAAGAG-CTGGCCTCCC-GATGTCCC-GTTCGCGGTGTGCAC---GGGAGGCATT-TGCGTCTTTT----GAA-TCT---------AAAACGACTCTCGGCAACGGATATCTCGGCTCTCGCATCGATGAAGAACGTAGCGAAATGCGATACTTGGTGTGAATTGCAGAATCCC-GTGAACCATCGAGTTTTTGAACGCAAGTTGCGCCCAAAGCCATTAGGCTAAGGGCACGTCTGCCTGGGCGTCACGCATCACGTCGCCAC[C-------]AACCCC[AATGCCTAGCT--------------]GGATATTGCGGG-A-GTTGGGG[G--]-----CGG-AAATTGG-CCTCCCGTCC--ACGAA--CGTGCGCGGTTGGCCC--AAAAAA[-----]TGAGTTCTTGACGATGGA--CGTCACGACAAGTGGTGGTT-GAAAG-ACCTCTT-GCGTCATGTCGTGAGG-CACC-AAGTCTGTAGT--GAGCTCTGATCGTG-ACCC--TGTGCACC[CTCTTCA--------------]--TGGATGG-TGC-TCTGACCGCGACCCCAGGTCAGACGGGA???[???????????????????????]
per_9_0_57                TTGTCGATGCCTGCAAA-GTAGACCCGGCGAA-CTTGTTAAAA-TAT--GCT[T-------G]GGGGTTTGGGAA---GGGGTGCGCGAG----CCCCC[C----]AACACACTCCCCC[--]ACCTC[----]GGG-ATTT-GGCTT-GCGTTCCCCT[------]TGCGGGGA[------------]-CTCG--------GTCAA-GCTCCCGACAA--CGAACCCC-GGCGCTGTCT-GC--------GCC--AAGGAA-CCATAACT-GAAGAG-CTGGCCTCCC-GATGTCCC-GTTCGCGGTGTGCAC---GGGAGGCATT-TGCGTCTTTT----GAA-TCT---------AAAACGACTCTCGGCAACGGATATCTCGGCTCTCGCATCGATGAAGAACGTAGCGAAATGCGATACTTGGTGTGAATTGCAGAATCCC-GTGAACCATCGAGTTTTTGAACGCAAGTTGCGCCCAAAGCCATTAGGCTAAGGGCACGTCTGCCTGGGCGTCACGCATCACGTCGCCAC[C-------]AACCCC[AATGCCTAGCT--------------]GGATATTGCGGG-A-GTTGGGG[G--]-----CGG-AAATTGG-CCTCCCGTCC--ACGAA--CGTGCGCGGTTGGCCC--AAAAAA[-----]TGAGTTCTTGACGATGGA--CGTCACGACAAGTGGTGGTT-GAAAG-ACCTCTT-GCGTCATGTCGTGAGG-CACC-AAGTCTGTAGT--GAGCTCTGATCGTG-ACCC--TGTGCACC[CTCTTCA--------------]--TGGATGG-TGC-TCTGACCGCGACCCCAGGTCAGACGGGA???[???????????????????????]
per_10_0_57               TTGTCGATGCCTGCAAA-GTAGACCCGGCGAA-CTTGTTAAAA-TAT--GCT[T-------G]GGGGTTTGGGAA---GGGGTGCGCGAG----CCCCC[C----]AACACACTCCCCC[--]ACCTC[----]GGG-ATTT-GGCTT-GCGTTCCCCT[------]TGCGGGGA[------------]-CTCG--------GTCAA-GCTCCCGACAA--CGAACCCC-GGCGCTGTCT-GC--------GCC--AAGGAA-CCATAACT-GAAGAG-CTGGCCTCCC-GATGTCCC-GTTCGCGGTGTGCAC---GGGAGGCATT-TGCGTCTTTT----GAA-TCT---------AAAACGACTCTCGGCAACGGATATCTCGGCTCTCGCATCGATGAAGAACGTAGCGAAATGCGATACTTGGTGTGAATTGCAGAATCCC-GTGAACCATCGAGTTTTTGAACGCAAGTTGCGCCCAAAGCCATTAGGCTAAGGGCACGTCTGCCTGGGCGTCACGCATCACGTCGCCAC[C-------]AACCCC[AATGCCTAGCT--------------]GGATATTGCGGG-A-GTTGGGG[G--]-----CGG-AAATTGG-CCTCCCGTCC--ACGAA--CGTGCGCGGTTGGCCC--AAAAAA[-----]TGAGTTCTTGACGATGGA--CGTCACGACAAGTGGTGGTT-GAAAG-ACCTCTT-GCGTCATGTCGTGAGG-CACC-AAGTCTGTAGT--GAGCTCTGATCGTG-ACCC--TGTGCACC[CTCTTCA--------------]--TGGATGG-TGC-TCTGACCGCGACCCCAGGTCAGACGGGA???[???????????????????????]
per_11_0_57               TTGTCGATGCCTGCAAA-GTAGACCCGGCGAA-CTTGTTAAAA-TAT--GCT[T-------G]GGGGTTTGGGAA---GGGGTGCGCGAG----CCCCC[C----]AACACACTCCCCC[--]ACCTC[----]GGG-ATTT-GGCTT-GCGTTCCCCT[------]TGCGGGGA[------------]-CTCG--------GTCAA-GCTCCCGACAA--CGAACCCC-GGCGCTGTCT-GC--------GCC--AAGGAA-CCATAACT-GAAGAG-CTGGCCTCCC-GATGTCCC-GTTCGCGGTGTGCAC---GGGAGGCATT-TGCGTCTTTT----GAA-TCT---------AAAACGACTCTCGGCAACGGATATCTCGGCTCTCGCATCGATGAAGAACGTAGCGAAATGCGATACTTGGTGTGAATTGCAGAATCCC-GTGAACCATCGAGTTTTTGAACGCAAGTTGCGCCCAAAGCCATTAGGCTAAGGGCACGTCTGCCTGGGCGTCACGCATCACGTCGCCAC[C-------]AACCCC[AATGCCTAGCT--------------]GGATATTGCGGG-A-GTTGGGG[G--]-----CGG-AAATTGG-CCTCCCGTCC--ACGAA--CGTGCGCGGTTGGCCC--AAAAAA[-----]TGAGTTCTTGACGATGGA--CGTCACGACAAGTGGTGGTT-GAAAG-ACCTCTT-GCGTCATGTCGTGAGG-CACC-AAGTCTGTAGT--GAGCTCTGATCGTG-ACCC--TGTGCACC[CTCTTCA--------------]--TGGATGG-TGC-TCTGACCGCGACCCCAGGTCAGACGGGA???[???????????????????????]
per_12_0_57               TTGTCGATGCCTGCAAA-GTAGACCCGGCGAA-CTTGTTAAAA-TAT--GCT[T-------G]GGGGTTTGGGAA---GGGGTGCGCGAG----CCCCC[C----]AACACACTCCCCC[--]ACCTC[----]GGG-ATTT-GGCTT-GCGTTCCCCT[------]TGCGGGGA[------------]-CTCG--------GTCAA-GCTCCCGACAA--CGAACCCC-GGCGCTGTCT-GC--------GCC--AAGGAA-CCATAACT-GAAGAG-CTGGCCTCCC-GATGTCCC-GTTCGCGGTGTGCAC---GGGAGGCATT-TGCGTCTTTT----GAA-TCT---------AAAACGACTCTCGGCAACGGATATCTCGGCTCTCGCATCGATGAAGAACGTAGCGAAATGCGATACTTGGTGTGAATTGCAGAATCCC-GTGAACCATCGAGTTTTTGAACGCAAGTTGCGCCCAAAGCCATTAGGCTAAGGGCACGTCTGCCTGGGCGTCACGCATCACGTCGCCAC[C-------]AACCCC[AATGCCTAGCT--------------]GGATATTGCGGG-A-GTTGGGG[G--]-----CGG-AAATTGG-CCTCCCGTCC--ACGAA--CGTGCGCGGTTGGCCC--AAAAAA[-----]TGAGTTCTTGACGATGGA--CGTCACGACAAGTGGTGGTT-GAAAG-ACCTCTT-GCGTCATGTCGTGAGG-CACC-AAGTCTGTAGT--GAGCTCTGATCGTG-ACCC--TGTGCACC[CTCTTCA--------------]--TGGATGG-TGC-TCTGACCGCGACCCCAGGTCAGACGGGATTA[CC?????????????????????]
per_14_0_57               TTGTCGATGCCTGCAAA-GTAGACCCGGCGAA-CTTGTTAAAA-TAT--GCT[T-------G]GGGGTTTGGGAA---GGGGTGCGCGAG----CCCCC[C----]AACACACTCCCCC[--]ACCTC[----]GGG-ATTT-GGCTT-GCGTTCCCCT[------]TGCGGGGA[------------]-CTCG--------GTCAA-GCTCCCGACAA--CGAACCCC-GGCGCTGTCT-GC--------GCC--AAGGAA-CCATAACT-GAAGAG-CTGGCCTCCC-GATGTCCC-GTTCGCGGTGTGCAC---GGGAGGCATT-TGCGTCTTTT----GAA-TCT---------AAAACGACTCTCGGCAACGGATATCTCGGCTCTCGCATCGATGAAGAACGTAGCGAAATGCGATACTTGGTGTGAATTGCAGAATCCC-GTGAACCATCGAGTTTTTGAACGCAAGTTGCGCCCAAAGCCATTAGGCTAAGGGCACGTCTGCCTGGGCGTCACGCATCACGTCGCCAC[C-------]AACCCC[AATGCCTAGCT--------------]GGATATTGCGGG-A-GTTGGGG[G--]-----CGG-AAATTGG-CCTCCCGTCC--ACGAA--CGTGCGCGGTTGGCCC--AAAAAA[-----]TGAGTTCTTGACGATGGA--CGTCACGACAAGTGGTGGTT-GAAAG-ACCTCTT-GCGTCATGTCGTGAGG-CACC-AAGTCTGTAGT--GAGCTCTGATCGTG-ACCC--TGTGCACC[CTCTTCA--------------]--TGGATGG-TGC-TCTGACCGCGACCCCAGGTCAGACGGGA???[???????????????????????]

can_15_0_61               TTGTCGATGCCTGCAAA-GTAGACCCGGCGAA-CTCGTTAAAA-CAT--GCT[T-------G]GGGGTTTGAGAA---GGGGCGCGCGAG----CCCCC[C----]GACCCACTCCCCC[--]ACCCC[CCG-]GGG-GTTT-GGCTT-GGGTTCCCCT[------]AGCGGGGA[------------]-CCCG--------GTCAG-GCTCCCGGCAA--CGAACCCC-GGCGCTGTCT-GC--------GCC--AAGGAA-CCTTAACT-GAAGAG-CTGGCCCCCC-GGTGTCCCCGTTCGCGGTGTGCAC--TGGGAGGCATT-TGCGTCTTTC----GAA-TCT---------GAAACGACTCTCGGCAACGGATATCTCGGCTCTCGCATCGATGAAGAACGTAGCGAAATGCGATACTTGGTGTGAATTGCAAAATCCC-GTGAACCATCGAGTTTTTGAACGCAAGTTGCGCCCAAAGCCATTAGGCCAAGGGCACGTCTGCCTGGGCGTCACCCATCACGTCGCCCC[T-------]AACCCC[AATGCCTGGCTAGCC----------]GGGTATTGCGGG-A-GTTGGGG[---]-----CGA-AAATTGG-CCTCCCGTCCACAGGAC--CGTGCGCGGTTGGCCC--AAAAAA[AA-AA]NGAGTTCCTGACGATGGG--CGTCACGACAAGTGGTGGTT-GAAAG-ACCTCTT-GCGTCATGTCGTGAGG-CACC-GAGTCTRTGGC--GAGCTCCGWCCGCG-ACCC--TGCGCACA[CTCCTCC--------------]GGGGGATGG-TGC-TCCGACCGCGACCCCAGGTCAGACGGGA???[???????????????????????]
can_16_0_62               TTGTCGATGCCTGCAAA-GTAGACCCGGCGAA-CTCGTTAAAA-CAT--GCC[T-------G]GGGGTTTGAGAA---GGGGCGCGCGAG----CCCCC[C----]GACGCACTCCCCC[--]ACCCC[CCG-]GGG-GTTT-GGCTT-GGGTTCCCCT[------]AGCGGGGA[------------]-CCCG--------GTCAG-GCTCCCGGCAA--CGAACCCC-GGCGCTGTCT-GC--------GCC--AAGGAA-CCTTAACW-GAAGAG-CTGGCCCCCC-GGTGTCCCCGTTCGCGGTGTGCAC--TGGGAGGCATT-TGCGTCTTTC----GAA-TCT---------GAAACGACTCTCGGCAACGGATATCTCGGCTCTCGCATCGATGAAGAACGTAGCGAAATGCGATACTTGGTGTGAATTGCAAAATCCC-GTGAACCATCGAGTTTTTGAACGCAAGTTGCGCCCAAAGCCGTTAGGCCAAGGGCACGTCTGCCTGGGCGTCACCCATCACGTCGCCCC[C-------]AACCCC[AATGCCTGGCTAGCC----------]GGGTATCGCGGG-A-GTTGGGG[---]-----CGG-AAATTGG-CCTCCCGTCCACAGGAC--CGTGCGCGGTTGGCCC--AAAAAA[CA-AA]TGAGTTCCTGACGATGGG--CGTCACGACAAGTGGTGGTT-GAAAG-ACCTCTT-GCGTCATGTCGTGAGG-CACC-GAGTCTATGGC--GAGCTCCGTCCGCG-ACCC--TGCGCACA[CTCCTCC--------------]GGGGGATGG-TGC-TCCGACCGCGACCCCAGGTCA??????????[???????????????????????]
can_17_0_62               TTGTCGATGCCTGCAAA-GTAGACCCGGCGAA-CTCGTTAAAA-CAT--GCC[T-------G]GGGGTTTGAGAA---GGGGCGCGCGAG----CCCCC[C----]GACGCACTCCCCC[--]ACCCC[CCG-]GGG-GTTT-GGCTT-GGGTTCCCCT[------]AGCGGGGA[------------]-CCCG--------GTCAG-GCTCCCGGCAA--CGAACCCC-GGCGCTGTCT-GC--------GCC--AAGGAA-CCTTAACA-GAAGAG-CTGGCCCCCC-GGTGTCCCCGTTCGCGGTGTGCAC--TGGGAGGCATT-TGCGTCTTTC----GAA-TCT---------GAAACGACTCTCGGCAACGGATATCTCGGCTCTCGCATCGATGAAGAACGTAGCGAAATGCGATACTTGGTGTGAATTGCAGAATCCC-GTGAACCATCGAGTTTTTGAACGCAAGTTGCGCCCGAAGCCGTTAGGCCAAGGGCACGTGTGCCTGGGCGTCACCCATCACGTCGCCCC[C-------]AACCCC[AATGCCTGGCTAGCC----------]GGGTATCGCGGG-A-GTTGGGG[---]-----CGG-AAATTGG-CCTCCCGTCCACAGGAC--CGTGCGCGGTTGGCCC--AAAAAA[CA-AA]TGAGTTCCTGACGATGGG--CGTCACGACAAGTGGTGGTT-GAAAG-ACCTCTT-GCGTCATGTCGTGGGG-CACC-GAGTCTATGGC--GAGCTCCGACCGCG-ACCC--TGCGCACA[CTCCTCC--------------]GGGGGATGG-TGC-TCCGACCGCGACCCCAGGTCAGACGGGATTA[CC?????????????????????]
can_19_0_61               TTGTCGATGTCTGCAAA-GTAGACCCGGCGAA-CTCGTTAAAA-CAT--GCy[T-------G]GGGGTTTGAGAA---GGGGCGCGCGAG----CCCCC[C----]GACCCACTCCCCC[--]ACCCC[CCG-]GGG-GTTT-GGCTT-GGGTTCCCCT[------]AGCGGGGA[------------]-CCCG--------GTCAG-GCTCCCGGCAA--CGAACCCC-GGCGCTGTCT-GC--------GCC--AAGGAA-CCTTAACT-GAAGAG-CTGGCCCCCC-GGTGTCCCCGTTCGCGGTGTGCAC--TGGGAGGCATT-TGCGTCTTTC----AAA-TCT---------GAAACGACTCTCGGCAACGGATATCTCGGCTCTCGCATCGATGAAGAACGTAGCGAAATGCGATACTTGGTGTGAATTGCAAAATCCC-GTGAACCATCGAGTTTTTGAACGCAAGTTGCGCCCAAAGCCTTTAGGCCAAGGGCACGTCTGCCTGGGCGTCACACATCACGTCGCCCC[C-------]AACCCC[AATGCCTGGCTAGCC----------]GGGTATTGCGGG-A-GTTGGGG[---]-----CGG-AAATTGG-CCTCCCGTCCACAGGAC--CGTGCGCGGTTGGCCC--AAAAAA[CA-AA]TGAGTTCCTGACGATGGG--CGTCACGACAAGTGGTGGTT-GAAAG-ACCTCTT-GCGTCATGTCGTGAGG-CACC-GAGTCTATGGC--GAGCTCCGTCCGCG-ACCC--TGCGCACA[CTCCTCC--------------]GGGGGATGG-TGC-TCCGACCGCGACCCCAGGTCAGACGGGA???[???????????????????????]
can_20_1_58               ????????????????????????????????????????????????????[?????????]????????????????????????????????????[?????]???????TCCCCC[--]ACCCT[GGG-]GGG-GTTT-GGCTT-GCGTTCCCCT[------]AGCGGGGA[------------]-CTCG--------GTCAG-GCTCCCGACAA--CGAACCCC-GGCGCTGTCT-GC--------GCC--AAGGAA-CCTTAGCT-GAAGAG-CTGGCCCCCT-GGTGTCC-CATTCGCGATGTGCAT--GGAGAGGCATT-GGCGTCTTTT----GAA-TCT---------AAAATGACTCTCGACAACAGATATCTCGGCTCTAGCATCGATGAAGAACGTAGCGAAATGCGATACTTGGTGTGAATTACAGAATCCCCGTGAACCATCGAGTTTTTGAACGCAAGTTACGCCCAAAGCCATTAGGCCAAGGGCACGTCTGCCTGAGCGTCACGCATCACGTCGCCCC[A-------]ACCCCC[AATGCCTGGCTAGCT----------]AGATATTGCGGG-A-GTTGGGG[---]-----CGA-AAATTGG-CCTCCCGTTCACACGAC--CGTGCGTGGTTGGCCC--AAAAAA[CA-AA]TGAGTTCCTGACGATGGG--CGTCACGACAAGTGGTGGTT-GAAAG-ACCTCTT-GCGTCATGTCGTGAGG-CACC-GAGTCTGTGGC--GAGCTCCGACCGTG-ACCC--TGTGCACA[CTCCTTC--------------]GGGGGATGG-TGC-TCCGACCGCGACCCCAGGTCAGACGGGATTA[CC?????????????????????]
can_20_2_61               ????????????????????????????????????????????????????[?????????]????????????????????????????????????[?????]???????TCCCCC[--]ACCCC[CGG-]GGG-GTTT-GGCTT-GCGTTCCCCT[------]AGCGGGGA[------------]-CTCG--------GTCAG-GCTCCCGGCAA--TGAACCCC-GGCGCTGTCT-GC--------GCC--AAGGAA-CCTTAACA-GAAGAG-CTGGCCCCCC-GGTGCCC-CGTTTGCGGTGTGCAC--GGGGAGGCATT-TGCGTCTTTC----GAA-TCT---------GAAACGACTCTCGGCAACGGATATCTCGGCTCTCGCATCGATGAAGAACGTAGCGAAATGCGATACTTGGTGTGAATTGCAGAATCCC-GTGAACCATCGAGTTTTTGAACGCAAGTTGCGCCCAAAGCCATTAGGCCAAGGGCACGTCTGCCTGGGCGTCACGCATCACGTCGCCCC[--------]AACCCC[AATGCCTGGCTAGCC----------]GGGTATTGCGGG-A-GCTAGGG[---]-----CGG-AAATTGG-CCTCCCGTCCACACGGC--CGTGCGCGGTTGGCCC--AAAAAA[AAGAA]TGAGTTCCTGACGATGGG--CGTCACGACAAGTGGTGGTT-GAAAG-ACCTCTT-GCGCCATGTCGTGAGG-CACC-GAGTCTGTGGC--GAGCTCCGACCGCG-ACCC--TGCGCACA[CTCCTCC--------------]GGGGGATGG-TGC-TCCGACCGCGACCCCAGGTCAGACGGGATTA[CC?????????????????????]
can_20_3_62               TTGTCGATGCCTGCAAA-GTAGACCCGGCGAA-CTCGTTAAAA-CAT--GCC[T-------G]GGGGTTTGAGAA---GGGGCGCGCGAG----CCCCC[C----]GACGCACTCCCCC[--]ACCCC[CCG-]GGG-GTTT-GGCTT-GGGTTCCCCT[------]AGCGGGGA[------------]-CCCG--------GTCAG-GCTCCCGGCAA--CGAACCCC-GGCGCTGTCT-GC--------GCC--AAGGAA-CCTTAACA-GAAGAG-CTGGCCCCCC-GGTGTCCCCGTTCGCGGTGTGCAC--TGGGAGGCATT-TGCGTCTTTC----GAA-TCT---------GAAACGACTCTCGGCAACGGATATCTCGGCTCTCGCATCGATGAAGAACGTAGCGAAATGCGATACTTGGTGTGAATTGCAGAATCCC-GTGAACCATCGAGTTTTTGAACACAAGTTGCGCCCGAAGCCGTTAGGCCAAGGGCACGTCTGCCTGGGCGTCACCCATCACGTCGCCCC[C-------]AACCCC[AATGCCTGGCTAGCC----------]GGGTATCGCGGG-A-GTTGGGG[---]-----CGG-AAATTGG-CCTCCCGTCCACAGGAC--CGTGCGCGGTTGGCCC--AAAAAA[CA-AA]TGAGTTCCTGACGATGGG--CGTCACGACAAGTGGTGGTT-GAAAG-ACCTCTT-GCGTCATGTCGTGGGG-CACC-GAGTCTATGGC--GAGCTCCGACCGCG-ACCC--TGCGCACA[CTCCTCC--------------]GGGGGATGG-TGC-TCCGACCGCGACCCCAGGTCAGACGGGATTA[CC?????????????????????]
can_20_4_61               TTGTCGATGCCTGCAAA-GTAGACCCGGCGAA-CTCGTTAAAA-CAT--GCC[T-------G]GGGGTTTGCGAA---GGGGCGCGCGAG----CCCCC[C----]GACGCACTCCCCC[--]ACCCC[CCG-]GGG-GTTT-GGCTT-GCGTTCCCCT[------]AGCGGGGA[------------]-CTCG--------GTCAG-GCTCCCGGCAA--TGAACCCC-GGCGCTGTCT-GC--------GCC--AAGGAA-CCTTAACA-GAAGAG-CTGGCCCCCC-GGTGCCC-CGTTTGCGGTGTGCAC--GGGGAGGCATT-TGCGTCTTTC----GAA-TCT---------GAAACGACTCTCGGCAACGGATATCTCAGCTCTCGCATCGATGAAGAACGTAGCGAAATGCGATACTTGGTGTGAATTGCAGAATCCC-GTGAACCATCGAGTTTTTGAACGCAAGTTGCACCCAAAGCCATTAGGCCAAGGGCACGTCTGCCTGGGCGTCACGCATCACGTCGCCCC[--------]AACCCC[AATGCCTGGCTAGCC----------]GGGTATTGCGGG-A-GCTGGGG[---]-----CGG-AAATTGG-CCTCCCGTCCACACGGC--CGTGCGCGGTTGGCCC--AAAAAA[AAGAA]TGAGTTCCTGACGATGGG--CGTCACGACAAGTGGTGGTT-GAAAG-ACCTCTT-GCGTCATGTCGTGAGG-CACC-GAGTCTGTGGC--GAGCTCGAACCGCG-ACCC--TGCGCACA[CTCCTCC--------------]GGGGGATGG-TGC-TCCGACCGCGACCCCAGGTCAGACGGGATTA[CC?????????????????????]
can_21_0_61               TTGTCGATGTCTGCAAA-GTAGACCCGGCGAA-CTCGTTAAAA-CAT--GCT[T-------G]GGGGTTTGAGAA---GGGGCGCGCGAG----CCCCC[C----]GACCCACTCCCCC[--]ACCCC[CCG-]GGG-GTTT-GGCTT-GGGTTCCCCT[------]AGCGGGGA[------------]-CCCG--------GTCAG-GCTCCCGGCAA--CGAACCCC-GGCGCTGTCT-GC--------GCC--AAGGAA-CCTTAACT-GAAGAG-CTGGCCCCCC-GGTGTCCCCGTTCGCGGTGTGCAC--TGGGAGGCATT-TGCGTCTTTC----GAA-TCT---------GAAACGACTCTCGGCAACGGATATCTCGGCTCTCGCATCGATGAAGAACGTAGCGAAATGCGATACTTGGTGTGAATTGCAGAATCCC-GTGAACCATCGAGTTTTTGAACGCAAGTTGCGCCCAAAGCCATTAGGCCAAGGGCACGTCTGCCTGGGCGTCACRCATCACGTCGCCCC[T-------]AACCCC[AATGCCTGGCTAGCC----------]GGGTATTGCGGG-A-GGTGGGG[---]-----CGG-AAATTGG-CCTCCCGTCCACAGGAC--CGTGCGCGGTTGGCCC--AAAAAA[CA-AA]TGAGTTCCTGACGATGGG--CGTCACGACAAGTGGTGGTT-GAAAG-ACCTCTT-GCGTCATGTCGTGAGG-CATC-GAGTCTGTGGC--GAGCTCCGTCCGAG-ACCC--TGCGCACA[CTCCTCC--------------]GGAGGATGG-TGC-TCCGACCGCGACCCCAGGTCAGACGGGA???[???????????????????????]
can_22_1_62               TTGTCGATGCCTGCAAA-GTAGACCCGGCGAA-CTCGTTAAAA-CAT--GCC[T-------G]GGGGTTTGCGAA---GGGGCGCGCGAG----CCCCC[C----]GACGCACTCCCCC[--]ACCCC[CCG-]GGG-GTTT-GGCTT-GCGTTCCCCT[------]AGCGGGGA[------------]-CTCG--------GTCAG-GCTCCCGGCAA--CGAACCCC-GGCGCTGTCT-GC--------GCC--AAGGAA-CCTTAACA-GAAGAG-CTGGCCCCCC-GGTGCCC-CGTTTGCGGTGTGCAC--GGGGAGGCATT-TGCGTCTTTC----GAA-TCT---------GAAACGACTCTCGGCAACGGATATCTCGGCTCTCGCATCGATGAAGAACGTAGCGAAATGCGATACTTGGTGTGAATTGCAGAATCCC-GTGAACCATCGAGTTTTTGAACGCAAGTTGCGCCCAAAGCCATTAGGCCAAGGGCACGTCTGCCTGGGCGTCACGCATCACGTCGCCCC[--------]AACCCC[AATGCCTGGCTAGCC----------]GGGTATTGCGGG-A-GCTAGGG[---]-----CGG-AAATTGG-CCTCCCGTCCACACGGC--CGTGCGCGGTTGGCCC--AAAAAA[AAGAA]TGAGTTCCTGACGATGGG--CGTCACGACAAGTGGTGGTT-GAAAG-ACCTCTT-GCGTCATGTCGTGAGG-CACC-GAGTCTGTGGC--GAGCTCCGACCGCG-ACCC--TGCGCACA[CTCCTCC--------------]GGGGGATGG-TGC-TCCGACCGCGACCCCAGGTCAGACGGGATTA[CC?????????????????????]
can_22_2_61               ????????????????????????????????????????????????????[?????????]????????????????????????????????????[?????]???????TCCCCC[--]ACCCC[CCG-]GGG-GTTT-GGCTT-GGGTTCCCCT[------]AGCGGGGA[------------]-CCCG--------GTCAG-GCTCCCGGCAA--CGAACCCC-GGCGCTGTCT-GC--------GCC--AAGGAA-CCTTAACA-GAAGAG-CTGGCCCCCC-GGTGTCCCCGTTCGCGGTGTGCAC--TGGGAGGCATT-TGCGTCTTTC----GAA-TCT---------GAAACGACTCTCGGCAACGGATATCTCGGCTCTCGCATCGATGAAGAACGTAGCGAAATGCGATACTTGGTGTGAATTGCAGAATCCC-GTGAACCATCGAGTTTTTGAACGCAAGTTACGCCCAAAGCCATTAGGCCAAGGGCACGTTTGCCTGGGCGTCACGCATCACGTCGCCCC[--------]AACCCC[AATGCCTGGCTAGCC----------]GGTTATTGCGGG-A-GTTGGGG[---]-----CGA-AAACTGG-CCTCCCGTGCACAGGAC--CGTGCGCGGTTGGCCC--AAAAAA[CA-AA]TGAGTTCCTCACGACGCG--CGTCACAACAAGTGGTGGTT-GAAAG-ACCTCTT-GCATCATGTCGTGGGG-CACC-GAGTCTGTGGC--AAGCTCCGACCGCG-ACCC--TGCACACA[CTCCTCC--------------]GGGGGATGG-TGC-TCCGACCGCGACCCCAGGTCAGACGGGATTA[CC?????????????????????]
can_22_3_61               ????????????????????????????????????????????????????[?????????]????????????????????????????????????[?????]???????TCCCCC[--]ACCCC[CGG-]GGG-GTTT-GGCTT-GGGTTCCCCT[------]AGCGGGGA[------------]-CCCG--------GTCAG-GCTCCCGGCAA--CGAACCCC-GGCGCTGTCT-GC--------GCC--AAGGAA-CCTTAACA-GAAGAG-CTGGCCCCCC-GGTGTCCCCGTTCGCGGTGTGCAC--TGGGAGGCATT-TGCGTCTTTC----GAA-TCT---------GAAACGACTCTCGGCAACGGATATCTCGGCTCTCGCATCGATGAAGAACGTAGCGAAATGCGATACTTGGTGTGAATTGCAGAATCCC-GTGAACCATCGAGTTTTTGAACGCAAGTTGCGCCCAAAGCCATTAGGCCAAGGGCACGTTTGCCTGGGCGTCACGCATCACGTCGCCCC[--------]AACCCC[AATGCCTGGCTAGCC----------]GGGTATTGCGGG-A-GCTAGGG[---]-----CGG-AAATTGG-CCTCCCGTCCACACGGC--CGTGCGCGGTTGGCCC--AAAAAA[AA-AA]-GAGTTCCTGACGATGGG--CGTCACGACAAGTGGTGGTT-GAAAG-ACCTCTT-GCGTCATGTCGTGAGG-CACC-GAGTCTGTGGC--GAGCTCCGACCGCG-ACCC--TGCGCACC[CTCCTCC--------------]GGGGGATGG-TGC-TCCGACCGCGACCCCAGGTCAGACGGGATTA[CC?????????????????????]
can_22_4_62               TTGTCGATGCCTGCAAA-GTAGACCCGGCGAA-CTCGTTAAAA-CAT--GCT[T-------G]GGGGTTTGAGAA---GGGGCGCGCGAG----CCCCC[C----]GACCCACTCCCCC[--]ACCCC[CCG-]GGG-GTTT-GGCTT-GGGTTCCCCT[------]AGCGGGGA[------------]-CCCG--------GTCAG-GCTCCCGGCAA--CGAACCCC-GGCGCTGTCT-GC--------GCC--AAGGAA-CCTTAACT-GAAGAG-CTGGCCCCCC-GGTGTCCCCGTTCGCGGTGTGCACT---GGAGGCATT-TGCGTCTTTC----GAA-TCT---------GAAACGACTCTCGGCAACGGATATCTCGGCTCTCGCATCGATGAAGAACGTAGCGAAATGCGATACTTGGTGTGAATTGCAGAATCCC-GTGAACCATCGAGTTTTTGAACGCAAGTTGCGCCCAAAGCCATTAAGCCAAGGGCACGTCTGCCTGGGCGTCACGCATCACGTCGCCCC[T-------]AACCCC[AATGCCTGGCTAGCC----------]GGGTATTGCGGG-A-GGTGGGG[---]-----CGG-AAATTGG-CCTCCCGTCCACAGGGC--CGTGCGCGGTTGGCCC--AAAAAA[CA-AA]TGAGTTCCTGACGATGGG--CGTCACGACAAGTGGTGGTT-GAAAG-ACCTCTT-GCGTCATGTCGTGAGG-CACC-GAGTCTGTGGC--GAGCTCCGACCGCG-ACCC--TGCGCACC[CTCCTCC--------------]GGGGGATGG-TGC-TCCGACCGCGACCCCAGGTCAGACGGGATTA[CC?????????????????????]
can_23_1_61               ????????????????????????????????????????????????????[?????????]????????????????????????????????????[?????]???????TCCCCC[--]ACCCC[CCG-]GTG-GTTT-GGCTA-GCGTTCCCCT[------]AGCGGGGA[------------]-CTCG--------TTCAG-GCTTCTGGCAA--CGAACCCG-GGCGCTGTCT-GT--------GCC--AAGGAA-CCTTAACA-GAAGAG-CTGGCCCCCC-GGTGTCCCCGTTCGCGGTGTGCAC--TGGGAGGCATT-TGCGTCTTTC----GAA-TCT---------GAAACGACTCTCGGCAACGGATATCTCGGCTCTCGCATCGATGAAGAACGTAGCGAAATGCGATACTTGGTGTGAATTGCAGAATCCC-GTGAACCATCGAGTTTTTGAACGCAAGTTGCGCCCGAAGCCGTTAGGCCAAGGGCACGTCTGCCTGGGCGTCACCCATCACGTCGCCCC[C-------]AACCCC[AATGCCTGGCTAGCC----------]GGGTATCGCGGG-A-GTTGGGG[---]-----CGG-AAATTGG-CCTCCCGTCCACAGGAC--CGTGCGCGGTTGGCCC--AAAAAA[CA-AA]TGAGTTCCTGACGATGGG--CGTCACGACAAGTGGTGGTT-GAAAG-ACCTCTT-GCGTCATGTCGTGGGG-CACC-GAGTCTATGGC--GAGCTCCGACCGCG-ACCC--TGCGCACA[CTCCTCC--------------]GGGGGATGG-TGC-TCCGACCGCGACCCCAGGTCACACGGGATTA[CC?????????????????????]
can_23_2_61               ????????????????????????????????????????????????????[?????????]????????????????????????????????????[?????]???????TCCCCC[--]ACCCC[CCG-]GGG-GTTT-GGCTT-GCGTTCCCCT[------]AGCGGGGA[------------]-CTCG--------GTCAG-GCTCCCGGCAA--TGAACCCC-GGCGCTGTCT-GC--------GCC--AAGGAA-CCTTAACA-GAAGAG-CTGGCCCCCC-GGTGCCC-CGTTTGCGGTGTGCAC--GGGGAGGCATT-TGCGTCTTTC----CAA-TCT---------GAAACGACTCTCGGCAACGGATATCTCGGCTCTCGCATCGATGAAGAACGTAGCGAAATGCGATACTTGGTGTGAATTGCAGAATCCC-GTGAACCATCGAGTTTTTGAACGCAAGTTGCGCCCAAAGCCATTAGGCCAAGGGCACGTCTGCCTGGGCGTCACGCATCACGTCGCCCC[--------]AACCCC[AATGCCTGGCTAGCC----------]GGGTATTGCGGG-A-GCTAGGG[---]-----CGG-AAATTGG-CCTCCCGTCCACACGGC--CGTGCGCGGTTGGCCC--AAAAAA[AAGAA]TGAGTTCCTGACGATGGG--CGTCACGACAAGTGGTGGTT-GAAAG-ACCTCTT-GCGTCATGTCGTGAGG-CACC-GAGTCTGTGGC--GAGCTCCGACCGCG-ACCC--TGCGCACA[CTCCTCC--------------]GGGGGATGG-TGC-TCCGACCGCGACCCCAGGTCAGACGGGATTA[CC?????????????????????]
can_23_3_61               ????????????????????????????????????????????????????[?????????]????????????????????????????????????[?????]???????TCCCCC[--]ACCCC[CCG-]GGG-GTTT-GGCTT-GCGTTCCCCT[------]AGCGGGGA[------------]-CTCG--------GTCAG-GCTCCCGGCAA--CGAACCCC-GGCGCTGTCT-GC--------GCC--AAGGAA-CCTTAACA-GAAGAG-CTGGCCCCCC-GGTGCCC-CGTTTGCGGTGTGCAC--GGGGAGGCATT-TGCGTCTTTC----GAA-TCT---------GAAACGACTCTCGGCAACGGATATCTCGGCTTTCGCATCGATGAAGAACGTAGCGAAATGCGATACTTGGTGTGAATTGCAGAATCCC-GTGAACCATCGAGTTTTTGAACGCAAGTTGCGCCCAAAGCCATTAGGCCAAGGGCACGTCTGCCTGGGCGTCACGCATCACGTCGCCCC[--------]AACCCC[AATGCCTGGCTAGCC----------]GGGTATTGCGGG-A-GCTAGGG[---]-----CGG-AAATTGG-CCTCCCGTCCACACGGC--CGTGCGCGGTTGGCCC--AAAAAA[AAGAA]TGAGTTCCTGACGATGGG--CGTCACGACAAGTGGTGGTT-GAAAG-ACCTCTT-GCGTCATGTCGTGAGG-CACC-GAGTCTGTGGC--GAGCTCCGACCGCG-ACCC--TGCGCAYM[CTCCTCC--------------]GGGGGATGG-TGC-TCCGACCGCGACCCCAGGTCAGACGGGATTA[CC?????????????????????]
can_23_4_62               TTGTCGATGCCTGCAAA-GTAGACCCGGCGAA-CTCGTTAAAA-CAT--GCC[T-------G]GGGGTTTGCGAA---GGGGCGCGCGAG----CCCCC[C----]GACGCACTCCCCC[--]ACCCC[CCG-]GGG-GTTT-GGCTT-GCGTTCCCCT[------]AGCGGGGA[------------]-CTCG--------GTCAG-GCTCCCGGCAA--CGAACCCC-GGCGCTGTCT-GC--------GCC--AAGGAA-CCTTAACA-GAAGAG-CTGGCCCCCC-GGTGCCC-CGTTTGCGGTGTGCAC--GGGGAGGCATT-TGCGTCTTTC----GAA-TCT---------GAAACGACTCTCGGCAACGGATATCTCGGCTCTCGCATCGATGAAGAACGTAGCGAAATGCGATACTTGGTGTGAATTGCAGAATCCC-GTGAACCATCGAGTTTTTGAACGCAAGTTGCGCCCAAAGCCATTAGGCCAAGGGCACGTCTGCCTGGGCGTCACGCATCACGTCGCCCC[C-------]AACCCC[AATGCCTGGCTAGCC----------]GGGTATTGCGGG-A-GCTAGGG[---]-----CGG-GAATTGG-CCTCCCGTCCACACGGC--CGTGCGCGGTTGGGCC--AAAAAA[AAGAA]TGAGTTCCTGACGATGGG--CGTCACGACAAGTGGTGGTT-GAAAG-ACCTCTT-GCGTCATGTCGTGAG?????????????????????????????????????????????????[?????????????????????]?????????????????????????????????????????????[???????????????????????]
can_24_1_54               ????????????????????????????????????????????????????[?????????]????????????????????????????????????[?????]????????CCCCC[--]ACCCC[CAA-]GGG-GTTT-GGCTT-GTGTCCCCCT[------]AGCGGGAA[------------]-CTCA--------GTCAG-GCTCGTGGAAA--CGAACCCC-GGCGCTGTCT-GC--------GTA--AAAAAA--CTCGA-----------TGG-----------------TTCGCGGTGTGCAC----GGAGGCATT-TGCATCTTTT----GAA-TCT---------AAAACGACTCTCAGCAACTGATATCTCAGCTCTTGCATCGATGAAGAACGTAGCAAAATGCGATACTTGGTGTGAATTGCAGAATCCC-GTGAACCATCGAGTTTTTGAACGTAAGTTGCGCCCAAAGCTATTAGGCCAAGGGCACGTCTACCTGGGCATCACGCATCACGTCGCCCC[--------]AACCCC[AATGCCTGGCTAGCT----------]GGATATTGCGGG-A-GTTGGGG[---]-----CAA-AAATTGG-CCTCTCGTCCACACGAC--CGTGTGTGGTTTGTCC--AAAAAA[AA---]CGAGTTCCTGACGATGGG--CGTCACGACAAGTGGTGGTT-GAAAG-ACCTCTT-GCGTCATGTCGTGAGG-CATT-GAGTCGGTAGC--GAGCTCTGACTGTG-ACCC--TGCGCACA[CTCCTTT--------------]AGGGGATGG-TGC-TCCGCCCGCGACCCCTGGTCAGACGGGATTA[CC?????????????????????]
can_24_2_54               ????????????????????????????????????????????????????[?????????]????????????????????????????????????[?????]????????CCCCC[--]ACCCC[CAA-]AGG-GTTT-GGCCT-GTGTCCCCCT[------]AGCGGGAA[------------]-CTCA--------GTCAG-GCTCGTGGAAA--CGAACCCC-GGCGCTGTCT-GC--------GTA--AAAAAA--CTCGA-----------TGG-----------------TTCGCGGTGTGCAC----GGAGGCATT-TGCATCTTTT----GAA-TCT---------AAAACGACTCTCAGCAACTGATATCTCAGCTCTTGCATCGATGAAGAACGTAGCAAAATGCGATACTTGGTGTGAATTGCAGAATCCC-GTGAACCATCGAGTTTTTGAACGTAAGTTGCGCCCAAAGCTATTAGGCCAAGGGCACGTCTACCTGGGCATCACGCATCACGTCGCCCC[--------]AACCCC[AATGCCTGGCTAGCT----------]GGATATTGCGGG-A-GTTGGGG[---]-----CAA-AAATTGG-CCTCTCGTCCACACGAC--CGTGTGTGGTTTGTCC--AAAAAA[AA---]CGAGTTCCTGACGATGGG--CGTCACGACAAGTGGTGGTT-GAAAG-ACCTCTT-GCGTCATGTCGTGAGG-CATT-GAGTCGGTAGC--GAGCTCTGACTGTG-ACCC--TGCGCACA[CTCCTTT--------------]AGGGGATGG-TGC-TCCGCCCGCGACCCCTGGTCAGACGGGATTA[CC?????????????????????]
can_24_3_54               ????????????????????????????????????????????????????[?????????]????????????????????????????????????[?????]????????CCCCC[--]ACCCC[TTG-]GGG-GTTT-GGCTT-GCGCTCCCCT[------]AGAGGGGA[------------]-CTCG--------GTCAG-GCTCCCGACAA--CGAACCCC-GGCGCTGTCT-GC--------TCC--AAGGAA-CCTTAACT-GAAGAG-TTGGCCTCGC-GGTGTCC-CGTTCACAGTGTGCAT---GGGAGGCATT-TGCGTCTTTC----TAA-TCC---------AAAATGACTCTCGACAATGGATATCTCGGTTCTTTCATTGATGAAGAACGTAGCAAAATGCGATACTTGGTGTGAATTGTAGAATCCC-GTGAACCATCGAGTTTTTGAATGCAAGTTGCACCCAAAGCTATTAGGCCAAGGGCACGTCTGCCTGGGCATCACGCATTACGTCGCCCC[--------]AACCCC[AATGCCTGGCTAGCT----------]AGATTTTACGGG-A-GTTGGGG[---]-----CAG-AAATTGG-CCTCCCGTCCACACGAC--CATGGATGATTGGCCC--AAAAAA[AA---]TGAGTTCCTAACGATGGA--CTTCAGGACAAGTGGTGGTT-GAAAG-ATGTCTT-GCATTATGTCATGAGG-CACC-GAGTCTGTAGT--GAGCTCTGGCCGTG-ACCC--TGCGCACA[ATCCTTT--------------]AGGGGATGG-TGC-TCCGACCGCGACCCCAGGTCAGACGGGATTA[CC?????????????????????]
can_24_4_54               TTGTCGATGCCTGCAAA-GTAGATCCGGTGAA-CTTGTTAAAA-TAT--GCT[T-------G]GGGGTTTGAGAA---GGGGTGCGCGAG----CCCCA[T----]GACACATTGCCCC[--]ACCCC[CCA-]AGG-GTTT-GGCTT-GTG-TCCCCT[------]AGCGGGAA[------------]-CTCA--------GTCAG-GCTCGTGGAAA--CGAACCCC-GGCGCTGTCT-GC--------GTT--AAAAAA--CTCGA-----------TGG-----------------TTCGCGGTGTGCAC---GGGAGGCATT-TGCATCTTTT----GAA-TCT---------AAAACGACTCTCAGCAACTGATATCTCAGCTCTCGCATCGATGAAGAACGTAGCAAAATGCGATACTTGGTGTGAATTGCAGAATCCC-GTGAACCATCGAGTTTTTGAACGTAAGTTGCGCCCAAAGCTATTAGGCCAAGGGCACGTCTACCTGGGCATCACGCATCACGTCGCCCC[--------]AACCCC[AATGCCTGGCTAGCT----------]GGATATTGCGGG-A-GTTGGGG[---]-----CAA-AAATTGG-CCTCTCGTCCACACGAC--CGTGTGTGGTTTGTCC--AAAAAA[AAA--]TGAGTTCCTGACGATGGG--CGTCACGACAAGTGGTGGTT-GAAAG-ACCTCTT-GCGTCATGTCGTGAGG-CATT-GAGTCGGTAGC--GAGCTCTGACTGT????????????????[?????????????????????]?????????????????????????????????????????????[???????????????????????]
can_25_1_54               ????????????????????????????????????????????????????[?????????]????????????????????????????????????[?????]????????CCCCG[--]ACACA[CTC-]GGG-GTTT-GGCTT-GCGTTCCCCT[------]AGTAGGGC[------------]-CTCG--------GTCAG-GCTCCCGATAA--CGAACCCT-GGCGCTGTTT-GG--------CCC--AAGGAA-CCTTAACT-GAAGAG-CTGGCCCCTC-GGAAGTCCCGTTCGTGATGTGCAC---GGGAAGCATT-TGCGTCTTTT----GAA-TCT---------AAAATGACTCTT--CAACGGATATCTCAGCTCTTGCATCGATCAAGAACGTAGCAAAATGCGATACTTGGTGTGAATTATAGAATCCC-GTGAACCATCGAGTTTTTGAACGCAAGTTGCACCCAAAGCCATTA------GGGCACGTCTGCCTGGGCGTTACGCATCACATCGCCCT[--------]AACCCC[AATGCCTGGCTAGCT----------]AGATATTATGGG-A-ATTGGGG[---]-----CAG-AAATTGG-CCTCCTGTCCACACGAC--CGTGTGAGGTTGGCTC--AAAAAA[AAA--]TGAGCTCCTAACGATGGA--CGTCACGACAAGTGGTGGTT-GAAAG-ACCTCTT-GCGTCATGTCGTGAGG-CACC-GAGTTTGTAGC--GAGTTCTGACCGTG-ACCC--TGCGCACA[CTCCTTT--------------]AGGGGATGG-TGC-TCTGACTGCGACCCCAGGTCAGACGGGATTA[CC?????????????????????]
can_25_2_54               ????????????????????????????????????????????????????[?????????]????????????????????????????????????[?????]????????CCGAG[--]ACACA[CTC-]GGG-GTTT-GGCTT-GCGTTCCCCT[------]AGTAGGGC[------------]-CTCG--------GTCAG-GCTCCAGGCAA--CGAACCCC-GGTGCTGTCT-GA--------GCC--AAGGAA-CCTTAACT-ATAGAG-ATGGCCCC-T-GGTGTCC-CATTTGTGGTGTGCAT---GGGAAGCATT-TGCGTCTTTT----GAA-TCT---------AAAATGACTCTT--CAACGGATATTTCAGCTCTTGCATCGATGAAGAACGTAGCAAAATGCGATACTTGGTGTGAATTGCAGAATCCC-GTGAACCATCGAGTTTTTGAACGTAAGTTGCGCCCAAAGCTATTAGGCCAAGGGCACGTCTACCTGGGCATCACGCATCACGTCGCCCC[--------]AACCCC[AATGCCTGGCTAGCT----------]GGATATTGCGGG-A-GTTGGGG[---]-----CAA-AAATTGG-CCTCTCGTCCACACGAC--CGTGTGTGGTTTGTCC--AAAAAA[AA---]TGAGTTCCTGACGATGGG--CGTCACGACAAGTGGTGGTT-GAAAG-ACCTCTT-GCGTCATGTCGTGAGG-CATC-GAGTCGGCAGC--GAGCTCTGACTGTG-ACCC--TGCGCACA[CTCCTTT--------------]AGGGGATGG-TGC-TCCGCCCGCGACCCCTGGTCAGACGGGATTA[CC?????????????????????]
can_25_3_53               ????????????????????????????????????????????????????[?????????]????????????????????????????????????[?????]????????CCCCC[--]ACCCC[CAA-]GGG-GTTT-GGCTT-GTG-TCCCCT[------]AGCGGGAA[------------]-CTCA--------GTCAG-GCTCGTGGAAA--CGAACCCC-GGCGCTGTCT-GC--------GTT--AAAAAA--CTCGA-----------TGG-----------------TTCGCGGTGTGCAC---GGGAGGCATT-TGCATCTTTT----GAA-TCT---------AAAACGACTCTCAGCAATTGATATCTCAGCTCTCGCATCGATGAAGAACGTAGCAAAATGCGATACTTGGTGTGAATTGCAGAATCCC-GTGAACCATCGAGTTTTTGAACGTAAGTTGCGCCCAAAGCTATTAGGCCAAGGGCACGTCTACCTGGGCATCACGCATCACGTCGCCCC[--------]AACCCC[AATGCCTGGCTAGCT----------]GGATATTGCGGG-A-GTTGGGG[---]-----CAA-AAATTGG-CCTCTCGTCCACACGAC--CGTGTGTGGTTTGTCC--AAAAAA[AAA--]TGAGTTCCTGACGATGGG--CGTCACGACAAGTGGTGGTT-GAAAG-ACCTCTT-GCGTCATGTCGTGAGG-CATT-GAGTCGGTAGC--GAGCTCTGACTGTG-ACCC--TGCGCACA[CTCCTTT--------------]AGGGGATGG-TGC-TCCGCCCGCGACCCCTGGTCAAACGGGATTA[CC?????????????????????]
can_25_4_54               ????????????????????????????????????????????????????[?????????]????????????????????????????????????[?????]????????CCCCG[--]ACACA[CTC-]GGG-GTTT-GGCTT-GCGTTCCCCT[------]AGTAGGGC[------------]-CTCG--------GTCAG-GCTCCCGATAA--CGAACCCT-GGCGCTGTTT-GG--------CCC--AAGGAA-CCTTAACT-GAAGAG-CTGGCCCCTC-GGAAGTCCCGTTCGTGATGTGCAC---GGGAAGCATT-TGCGTCTTTT----GAA-TCT---------AAAATGACTCTT--CAACGGATATCTCAGCTCTTGCATCGATCAAGAACGTAGCAAAATGCGATACTTGGTGTGAATTATAGAATCCC-GTGAACCATCGAGTTTTTGAACGCAAGTTGCGCCCAAAGCCATTA------GGGCACGTCTGCCTGGGCGTTACGCATCACATCGCCCT[--------]AACCCC[AATGCCTGGCTAGCT----------]AGATATTATGGG-A-GTTGGGG[---]-----CAG-AAATTGG-CCTCCTGTCCACACGAC--CGTGTGAGGTTGGCTC--AAAAAA[AAA--]TGAGCTCCTAACGATGGA--CGTCACGACAAGTGGTGGTT-GAAAG-ACCTCTT-GCGTCATGTCGTGAGG-CACC-GAGTTTGTAGC--GAGTTCTGACCGTG-ACCC--TGCGCACA[CTCCTTT--------------]AGGGGATGG-TGC-TCTGACTGCGACCCCAGGTCAGACGGGATTA[CC?????????????????????]
can_26_2_54               ????????????????????????????????????????????????????[?????????]????????????????????????????????????[?????]????????CCCCC[--]ACCCC[CTT-]GGG-GTTT-GGCTT-GCGCTCCCCT[------]AGAGGGGA[------------]-CTCG--------GTCAG-GCTCCCGACAA--TGAACCCC-GGCGCTGTCT-GC--------TCC--AAGGAA-CCTTAACT-GAAGAG-TTAGCCTCGC-GGTGTCC-CGTTCACAGTGTGCAT---GGGAGGCATT-TGCGTCTTTC----TAA-TCC---------AAAATGACTCTCGACAATGGATATCTCGGTTCTTTCATTGATGAAGAACGTAGCAAAATGCGATACCTGGTGTGAATTGTAGAATCCC-GTGAACCATCGAGTTTTTGAATGCAAGTTGCACCCAAAGCTATTAGGCCAAGGGCACGTCTGCCTGGGCATCACGCATTACGTCGCCCC[--------]AACCCC[AATGCCTGGCTAGCT----------]AGATTTTACGGG-A-GTTGGGG[---]-----CAG-AAATTGG-CCTCCCGTCCACACGAC--CATGGATGATTGGCCC--AAAAAA[AA---]TGAGTTCCTAACGATGGA--CTTCAGGACAAGTGGTGGTT-GAAAG-ATGTCTT-GCATTATGTCATGAGG-CACC-GAGTCTGTAGT--GAGCTCTGACTGTG-ACCT--TGCGCACA[CTCCTTC--------------]AAGGGATGG-TGC-TTCGACCGTGACCCCAGGTCAGACGGGATTA[CC?????????????????????]
can_27_1_54               ????????????????????????????????????????????????????[?????????]????????????????????????????????????[?????]????CACTCCCCC[--]ACCCC[CCG-]GGG-GTTT-GGCTT-GCGTTCCCCT[------]AGCGGGGA[------------]-CCCG--------GTCAG-GCTCCCGATAA--CGAATCCC-GACGCCAAAT-GC--------GCC--AAGGAA-AATTAACT-GAAGAG-CTGGCCTCCC-GATGTCCT-GTTCGCGGTGTGCAC---GGGAGGCATT-TGCGTCTTTT----GAA-TCT---------AAAATGACTCTCGACAACGGATATCTCGGCTCTTGCATTGATGAAGAACGTAGCGAAATGCGATACTTGGTGTGAATTACAGAATCCC-GTGAACCATTGAGGTTTTGAATGCAAGTTGCGCCCAAAGCCATTAAGCCAAGGGCACATCTGCCTGGGCATCACGTATCACGTCGCCCC[--------]AACCCT[AATGCCTAGCTGGAT----------]GGATATTATGGG-A-GTTAGGG[---]-----AAG-AAATTGG-CCTCCCGTCCACACGAC--CGTGCGCGGTTGGCCC--AACAAA[AA---]TGAGTTCCTGACGATGGA--CATCACGACAAGTGGTGGTT-GAAAG-ACCTCTT-GCATCATGTCGTGAGG-CACC-AAGTCTGTAGT--GAGCTCTGACCGT????????????????[?????????????????????]?????????????????????????????????????????????[???????????????????????]
can_27_2_59               ????????????????????????????????????????????????????[?????????]????????????????????????????????????[?????]????????CCCCC[--]ACCCC[CCG-]GGG-GTTT-GGCTT-GGGTTCCCCT[------]AGCGGGGA[------------]-CCTG--------GTCAG-GCTCCCGGTAA--CGAACCCT-GGTGCTGTCT-GC--------GCC--AAGGAA-CCATAACA-GAAGAG-CTGGCCCCCT-GGTGTCC-CGTTCGCGGTGTGCAC--TGGGAGGCATT-TGCGTCTTTC----GAA-TCT---------AAAACGACTCTCGGCAACGGATATCTCAGCTCTCGCATCGATGAAGAACGTAGCGAAATGCGATACTTGGTGTGAATTGCAGAATCCC-GTGAACCATCGAGTTTTTGAACGCAAGTTACGCCCAAAGCCATTAGGCCAAGGGCACGTCTGCCTGGGCATCACGCATCACGTCGCCCC[--------]AACCCC[AATGCCTGGCTAGCC----------]GGGTATTGCGGG-A-GTTGGGG[---]-----CAG-TAATTGG-CCTCCCGTCCACAGGAC--CGTGCGCGGTTGGCCC--AAAAAA[CA-AA]TGAGTTCCTGACGATGGG--CGTCACGACAAGTGGTAGTT-GAAAG-ACCTCTT-GCGTCATGTCGTGAGG-CACC-GAGTCTGTGGC--GAACTCTGACCATG-ACCC--TGCGCACA[CTCCTCT--------------]GGGGGATGG-TGC-TCCGACCGCGACCCCAGGTCAGACGGG????[???????????????????????]
can_27_3_53               ????????????????????????????????????????????????????[?????????]????????????????????????????????????[?????]????????CCCCC[--]ACCCC[CCG-]GGG-GTTT-GGCTT-GCGTTCCCCT[------]AAGCGGGA[------------]-CTCG--------GTCAG-GCTCCCGATAA--CGAATCCC-GACGCCAAAT-GC--------GCC--AAGGAA-AATTAACT-GAAGAG-CTG-CCTCCC-GATGTCCT-GTTCGCGGTGTGCAC---GGGAGGCATT-TGCGTCTTTT----GAA-TCT---------AAAATGACTCTCGACAACGGATATCTCGGCTCTTGCATTGATGAAGAACGTAGCGAAATGCGATACTTGGTGTGAATTACAGAATCCC-GTGAACCATTGAGGTTTTGAATGCAAGTTGCGCCCAAAGCCATTAAGCCAAGGGCACATCTGCCTGGGCATCACGTATCACGTCGCCCC[--------]AACCCT[AATGCCTAGCTGGAT----------]GGATATTACGGG-A-GTTAGGG[---]-----AAG-AAATTGG-CCTCCCGTCCACACGAC--CGTGCGCGGTTGGCTC--AACAAA[AA---]TGAGTTCCTGACGATGGA--CGTCACGACAAGTGGTGGTT-GAAAG-ACCTCTT-GCATCATGTCGTGAGG-CACC-AAGTCAGTAGT--GAGCTCTGACCGTG-ACCC--TGCGCACA[TTCCTTT--------------]AGGGGATGG-TGC-TCCGACCGG-------------ACGGGATTA[CC?????????????????????]
can_27_4_52               ????????????????????????????????????????????????????[?????????]????????????????????????????????????[?????]????????CTTCC[--]ACCCC[CTT-]GGG-GTTT-GGCTT-GCGTTCCCAT[------]AGCGAGGA[------------]-CTCG--------GTCAG-GCTCCCGACAA--CGAATCCC-GTCGCTAAAT-GT--------GCC--AAAGAA-AATTAACT-GAAGAG-CTGGCCCCCC-GATGTCCT-GTTCGCGGTGTGCAC---GGNAGGCATT-TACGTCTTTT----GAA-TTT---------AAAATGACTCTAGACAACAGATATCTCGGCTCTCGCATCGATGAAGAACGTAGCGAAATGCAATACTTGGTGTGAATTACAGAATCCC-GTGAACTATTGAGGTTTTGAACGCAAGTTGCGCCCAAAGCCATTAGGCCAAGGGCACATCTGCCTGGGCATCACGTATCACGTCGCCCC[--------]AACCCT[AATGCCTAGCTGGAT----------]GGATATTACGGG-A-GTTAGGG[---]-----AAG-AAATTGG-CCTCCCGTCCACACGAC--CGTGCGCGGTTGGCCC--AACAAA[AA---]TGAGTTCCTGACGATGGA--CATCACGACAAGTGGTGGTT-GAAAG-ACCTCTT-GCATCATGTCGTGAGG-CACC-AAGTCTGTAGT--GAGCTCTGACCGTG-ACCC--TGCGCACA[TTCCTTT--------------]AGGGGATGG-TGC-TCCGACCGG-------------ACGGGATTA[CC?????????????????????]
can_28_1_53               TTGTCGATGTCTGTAAA-GTAGACTCGACGAA-CTTGTTAAAA-TAT--GCC[T-------G]GGGGTTTGAGAA---TGGGTGCGTGAG----CCCCC[C----]GACACACACCCCC[--]ACCCC[-GG-]GGG-GTTT-GGCTT-GCGTTCCCTT[------]AGCGGGGA[------------]-CTCG--------GTTAG-GCTCCCGACAA--CAAATCTC-GACGCCAAAT-GC--------GCC--AAGAAA-AATTAATT-GAAGAG-CTGGCCCCTC-GATGTCCC-GTTCGCGGTGTGCAC---GGGAGGCATT-TGCGTCTTTT----GAA-TCT---------AAAATGACTCTCGACAATGGATACCTCGGCTCTCACATCAATGAAGAACATAGTGAAATGCGATACTTGGTGTGAATTACAGAATCCC-GTGAACCATTGAGGTTTTGAATGCAAGTTGCGCCCAAAGCCATTAGGCCAAGGGCACGTCTGCCTGGGCGTCACGCATCACGTCGCCCT[--------]AACCCC[AATGGCTANCTGGCT----------]GGATATTGCGGG-A-GTTGGGG[---]-----TAG-AAATTGG-GCTTCCGTCCACACGAT--CGTGCGCGGTTGGCCC--AATAAA[AA---]TGAGTTCCTAACGATGGA--CGTCACGACAAGTGGTGGTT-GAAAG-ACCTCTT-GCATCATGTCATGAGG-CACC-AA????????????????????????????????????????[?????????????????????]?????????????????????????????????????????????[???????????????????????]
can_28_2_54               ????????????????????????????????????????????????????[?????????]????????????????????????????????????[?????]????????GCCCC[--]ACCCC[CCA-]AGG-GTTT-GGCTT-GTG-TCCC-T[------]AGCGGGAA[------------]-CTCG--------GTTCA-GCTCGTGGAAA--CGACCCCG-GGCGCTGTCT-GC--------GTT--AAAAAA-ACTCGA-----------TGG-----------------TTCGCGGTGTGCAC---GGGAGCCATT-TGCATCTTTT----GAA-TCT---------AAAACGACTCTCAGCAACTGATATCTCAGCTCTTGCATCGATGAAGAACGTAGCAAAATGCGATACTTGGTGTGAATTGCAGAATCCC-GTGAACCATCGAGTTTTTGAACGTAAGTTGCGCCCAAAGCTATTAGGCCAAGGGCACGTCTACCTGGGCATCACGCATCACGTCGCCCC[--------]AACCCC[AATGCCTGGCTAGCT----------]GGATATTGCGGG-A-GTTGGGG[---]-----CAA-AAATTGG-CCTCTCGTCCACACGAC--CGTGTGTGGTTTGTCC--AAAAAA[AA---]TGAGTTCCTGACGATGGG--CGTCACGACAAGTGGTGGTT-GAAAG-ACCTCTT-GCGTCATGTCGTGAGG-CATT-GAGTCGGTAGC--GAGCTCTGACTGTG-ACCC--TGCGCACA[CTCCTTT--------------]AGGGGATGG-TGC-TCCGCCCGCGACCCCTGGTCAGACGGGATTA[CC?????????????????????]
can_28_3_52               ????????????????????????????????????????????????????[?????????]????????????????????????????????????[?????]????????TCCCC[--]ACCCC[CTG-]GGG-GTTT-GGCTT-GCGTTCCCAT[------]AGCGAGGA[------------]-CTCG--------GTCAG-GCTCCCGACAA--CGAATCCC-GTCGCTAAAT-GT--------GCC--AAAGAA-AATTAACT-GAAGAG-CTGGCCCCCC-GATGTCCTTGTTCGCGGTGTGCAC---GGGAGGCATT-TACGTCTTTT----GAA-TCT---------AAAATGACTCTAGACAACGGATATCTCGGCTCTCGCATCGATGAAGAACGTAGCGAAATGCAATACTTGGTGTGAATTACAGAATCCC-GTGAACTATTGAGGTTTTGAACGCAAGTTGCGCCCAAAGCCATTAGGCCAAGGGCACATCTGCCTGGGCGTCACGCATCACGTCACCCC[--------]AACCCC[AATGCCTAGCTGGCT----------]GGATATTATGGG-A-GTTGGGG[---]-----CAG-AAATTGG-CCTCCCGTCCACACAAC--CGTGCACGGTTGGCGC--AACAAA[A----]TGAGTTCCTGACGATGGA--CGTCACGAGAAGTGGTGGTT-GAAAG-ATCTCTT-GCATCATGTTGAGAGG-CACC-AAGTCTGTAGC--AAGCTTTAATCGTG-ACCC--TACGCACA[CTCCTTT--------------]AGGGGATGG-TGC-TCCGACCGCGATCCCAAGTCAGACGGGATTA[CC?????????????????????]
can_28_4_52               ????????????????????????????????????????????????????[?????????]????????????????????????????????????[?????]????????CCTTG[--]CCTTG[TGG-]GGG-GTTT-GGCTT-GCGTTCCCCT[------]AGCGGGGA[------------]-CTCG--------GTCAG-CCTCCAGGCAA--CGAACCCC-GGTGCTGTCT-GA--------GCC--AAGGAA-CCTTAACT-ATAGAG-ATGGCCCCCT-GGTGTCC-CATTTGTGGTGTGCAT---GGGAGGCATT-TGCATCTTTC----AAA-TCT---------AAAATGACTCTCGACAACTGATATCTCGGCTCTCGCATCGATGAAGAACGTAGTGAAATGCGATACTTGGTGTGAATTACAAAATCTC-GTGAACCATCGAGTTTTTGAATGCAAGTTACACCCAAAACTATTAGCCTAAGGGCACGTCTACCTGGGCATCACGCATCACGTCGCCCC[--------]AACCCC[AATGCCTGGCTAGCT----------]AGATATTGCGGG-A-GTTGGGG[---]-----CAG-AAATTGG-CCTCCCGTCCACACGAC--CGTGCACGATTGGCCC--AAAAAA[AA---]TGAGTTCCTGGCGATGGA--CGTCACAACAAGTGGTGGTT-GAAAG-ACCTCTT-GCATCATGTCGTGAGG-CACT-GAGTCTGTAGC--GAGCTCTTACTATG-ACCT--TGCACATA[CTCCTTT--------------]AGGGGATGG-TGT-TCCGACCGCGACCCTAGGTCAGATGTGATTA[CC?????????????????????]
can_28_B_45               TTATCGATGCTTGCAAA-GTAGACC-AACGAA-CTTGTTAAAA-TAT--GTT[--------C]AAGGTT-GAGAA---GGG------------------[-----]-------------[--]-----[----]-------------------------[------]--------[------------]-----------------------------------------------------------------------AA-CCCTAACT-GAATAG-CTGGTCTCCC-AATAGCCC-ATTTGCTGCATGCAC----AGAGGCATT-TGCATCTTTT----GAA-TCT---------AAAATGACTCCCAACAACAAATATCTCGGCTCTTGTACCAACGAAGAATGTATCGAAATGTGATACTTGATGTGAATTGTAAAATCTT-GTGAACCATCGAGTTTTTGAATCCAAGTTGCGCCCAAAGCCATTAAGCTAAGGGCATGTCTGCCTGGGCGCCACGTATCACGTCACCCC[--------]AACCCT[AATGCCTAGTA--------------]GAATATTGTGGG-A-GTTGGGG[---]-----CGA-GAATTGG-CCTCCCATCC--ACGAC--AATGCACGGTTGGCCC--AAAAAA[-----]TGAGTTCTTTATTATGGA--CGTCACGACAAGTGGTGGTT-GAAAG-ACTTCTT-GCATCATGTTGTGAGG-CACT-AAGTCTGTAGC--GAACTCTGACTGTG-ACCC--TATGCGCC[TTCTTCA--------------]---AAATGG-TGC-TTCGACTGTGACCCCAGGTCAGACGGGATTA[CC?????????????????????]
can_29_2_54               TTGTCGATGCCTGTAAA-GTAGACCTGGCGAA-CTTGTTAAAA-TAT--GCC[T-------G]GGGGTTTGAGAA---GGGGTGTGCGAG----CCCCT[C----]GACACACTCCCCC[--]ACCTC[CCG-]GGG-GTTT-GGCTT-GCGTTCCCCT[------]AGCGGGGA[------------]-CTCG--------GTCAG-GCTCCCGACAA--CGAATCCC-GACGCCAAAT-GC--------GCC--AAGGAA-AATTAACT-GAAGAG-CTGGCCTCCC-GATGTCCT-GTTCGCGGTGTGCAC---GGGAGGCATT-TGCGTCTTTT----GAA-TCT---------AAAATGACTCTCGACAACGGATATCTCGGCTCTTGCATTGATGAAGAACGTAGCGAAATGCGATACTTGGTGTGAATTACAGAATCCC-GTGAACCATTGAGGTTTTGAATGCAAGTTGCGCCCAAAGCCATTAAGCCAAGGGCACATCTGCCTGGGCATCACGTATCACGTCGCCCC[--------]AACCCT[AATGCCTAGCTGGAT----------]GGATATTACCGG-A-GTTAGGG[---]-----AAG-AAATTGG-GCTCCCGTCCACACGAC--CGTGCGCGGTTGGCCC--AACAAA[A----]TGAGTTCCTGACGATGGA--CATCACGACAAGTGGTGGTT-GAAAG-ACCTCTT-GCATCATGTCGTGAGG-CACC-A?????????????????????????????????????????[?????????????????????]?????????????????????????????????????????????[???????????????????????]
can_29_3_51               TTATCGATGCTTGCAAA-GTAGCCCCAACGAA-CTTGTTAAAA-TAT--GCC[T-------G]GGGGTTTAAGAA---GGGGTGTGAGAG----CCCCC[G----]GAAAACATCT-CC[--]ACCCC[TTG-]GGG-GTTT-GGCTT-GCGTTCCCAT[------]AGCGAGGA[------------]-CTCG--------GTCAG-GCTCCCGACAA--CGAATCCC-GTCGCTAAAT-GT--------GCC--AAAGAA-AATTAACT-GAAGAG-CTGGCCCCCC-GATGTCCT-GTTCGCGGTGTGCAC---GGGAGGCATT-TACGTCTTTT----GAA-TCT---------AAAATGACTCTAGACAACAGATATCTCGGCTCTCGCATCGATGAAGAACGTAGCGAAATGCAATACTTGGTGTGAATTACAAAATCCC-GTGAACTATTGAGGTTTTGAACGCAGGTTGCGCCCAAAGCCATTAGGCCAAGGGCACATCTGCCTGGGCGTCACGCATCACGTCACCCC[--------]AACCCC[AATGCCTAGCTGGCT----------]GGATATTATGGG-A-GTTGGGG[---]-----CAG-AAATTGG-CCTCCCGTCCACACAAC--CGTGCACGGTTGGCGC--AACAAA[A----]TGAGTTCCTGACGATGGA--CGTCACGAGAAGTGGTGGTT-GAAAG-ATCTCTT-GCATCATGTTGAGAGG-CACC-AAGTCTGTAGC--AAGCTTTAATCGTG-ACCC--TACGCACA[CTCCTTT--------------]?????????????????????????????????????????????[???????????????????????]
can_30_1_53               ????????????????????????????????????????????????????[?????????]????????????????????????????????????[?????]????????CCCCC[--]ACCCC[CCA-]AGG-GTTT-GGCTT-GTG-TCCCCT[------]AGCGGGAA[------------]-CTCA--------GTCAG-GCTCGTGGAAA--CGAACCCC-GGCGCTGTCT-GC--------GTT--AAAAAA--CTCGA-----------TGG-----------------TTCGCGGTGTGCAC---GGGAGCCATT-TGCGTCTTTC----TAA-TCC---------AAAATGACTCTCGACAATGGATATCTCGGTTCTTTCATTGATGAAGAACGTAGCAAAATGCGATACTTGGTGTGAATTGTAGAATCCC-GTGAACCATCGAGTTTTTGAACGTAAGTTGCGCCCAAAGCTATTAGGCCAAGGGCACGTCTACCTGGGCATCACGCATCACGTCGCCCC[--------]AACCCC[AATGCCTGGCTAGCT----------]GGATATTGCGGG-A-GTTGGGG[---]-----CAA-AAATTGG-CCTCTCGTCCACACGAC--CGTGTGTGGTTTGTCC--AAAAAA[AA---]TGAGTTCCTGACGATGGG--CGTCACGACAAGTGGTGGTT-GAAAG-ACCTCTT-GCGTCATGTCGTGAGG-CATT-GAGTCGGTAGC--GAGCTCTGACTGTG-ACCC--TGCGCACA[CTCCTTT--------------]AGGGGATGG-TGC-TCCGCCCGCGACCCCTGGTCAGACGGGATTA[CC?????????????????????]
can_30_2_53               ????????????????????????????????????????????????????[?????????]????????????????????????????????????[C----]GACACACTCCCCT[--]GCCCT[TT--]GGG-GTTT-GGCTT-GCGTTCCCCT[------]AGCGGGGA[------------]-CTCG--------GTCAG-CCTCCAGGCAA--CGAACCCC-GGTGCTGTCT-GA--------GCC--AAGGAA-CCTTAACT-ATAGAG-ATGGCCCCCT-GGTGTCC-CATTTGTGGTGTGCAT---GGGAGGCATT-TGCATCTTTC----AAA-TTT---------AAAATGACTCTCGACAACTGATATCTCGGCTCTCGCATCGATGAAGAACGTAGTGAAATGTGATACTTGGTGTGAATTACAAAATCTC-GTGAACCATCGAGTTTTTGAATGCAAGTTACACCCAAAACTATTAGCCTAAGGGCACGTCTACCTGGGCATCACGCATCACGTCGCCCC[--------]AACCCC[AATGCCTGGCTAGCT----------]AGATATTGCCGG-A-GTTGGGG[---]-----CAG-AAATTGG-CCTCCCGTCCACACGAC--CGTGCACGATTGGCCC--AAAAAA[AA---]TGAGTTCCTGGCGATGGA--CGTCACAACAAGTGGTGGTT-GAAAG-ACCTCTT-GCATCATGTCGTGAGG-CACT-GAGTCTGTAGC--GAGCTCTTACTATG-ACCT--TGCACATA[CTCCTTT--------------]AGGGGATGG-TGT-TCCGACCGCGACCCTAGGTCAGATGTGATTA[CC?????????????????????]
can_30_4_53               ????????????????????????????????????????????????????[?????????]????????????????????????????????????[?????]????????CCCCC[--]ACCCC[CCG-]GGG-GTTT-GGCTT-GCGTTCCCTT[------]AGCGGGGA[------------]-CTCG--------GTTAG-GCTCCCGACAA--CAAATCTC-GACGCCAAAT-GC--------GCC--AAGAAA-AATTAATT-GAAGAG-CTGGCCCCTC-GATGTCCC-GTTCGCGGTGTGCAC---GGGAGGCATT-TGCGTCTTTT----GAA-TCT---------AAAATGACTCTCGACAATGGATATCTCGGCTCTCACATCAATGAAGAACATAGTGAAATGCGATACTTGGTGTGAATTACAGAATCCC-GTGAACCATTGAGGTTTTGAATGCAAGTTGCGCCCAAAGCCATTAGGCCAAGGGCACGTCTGCCTGGGCGTCACGCATCACGTCGCCCT[--------]AACCCC[AATGCCTAGCTGGCT----------]GGATATTGCGGG-A-GTTGGGG[---]-----TAG-AAATTGG-CCTCCCGTCCACACGAT--CGTGCGCGGTTGGCCC--AATAAA[AA---]TGAGTTCCTAACGATGGA--CGTCACGACAAGTGGTGGTT-GAAAG-ACCTCTT-GCATCATGTCATGAGG-CACC-AAGTTTGTAGC--GAGCTCTGACCGTG-ACCC--TGCGCACA[ATCCTTT--------------]AGGGGATGG-TGC-TCCGACCGCGACCCCAGGTCAGACGGGATTA[CC?????????????????????]
can_31_1_54               ????????????????????????????????????????????????????[?????????]????????????????????????????????????[C----]GACACACTCCCCC[--]TGCCT[TGG-]GGG-GTTT-GGCTT-GCGTTCCCCT[------]AGCGGGGA[------------]-CTCG--------GTTCA-GCTCCAGGCAA--CGAACCCC-GGTGCTGTCT-GA--------GCC--AAGGAC-CTTTAACT-ATAGAG-ATGGCCCCCT-GGTGTCC-CATTTGTGGTGTGCAT---GGGAGGCATT-TGCATCTTTC----AAA-TCT---------AAAATGACTCTCGACAACTGATATCTCGGCTCTCGCATCGATGAAGAACGTAGTGAAATGCGATACTTGGTGTGAATTACAAAATCTC-GTGAACCATCGAGTTTTTGAATGCAAGTTACACCCAAAACTATTAGCCTAAGGGCACGTCCACCTGGGCATCACGCATCACGTCGCCCC[--------]AACCCC[AATGCCTGGCTAGCT----------]GGATATTGCGGG-A-GTTGGGG[---]-----CAA-AAATTGG-CCTCTCGTCCACACGAC--CGTGTGTGGTTTGTCC--AAAAAA[AA---]TGAGTTCCTGACGATGGG--CGTCACGACAAGTGGTGGTT-GAAAG-ACCTCTT-GCGTCATGTCGTGAGG-CATT-GAGTCGGTAGC--GAGCTCTGACTGTG-ACCC--TGCGCACA[CTCCTTT--------------]AGGGGATGG-TGC-TCCGCCCGCGACCCCTGGTCAGACGGGATTA[CC?????????????????????]
can_31_3_54               TTGTCGATGTCTGTAAA-GTAGACCCGACGAA-CTTGTTAAAA-TAT--GCC[T-------G]GGGGTTTGAGAA---GGGGTGTGCGAG----CCCCT[C----]GACACACTTCCCC[--]ACCCC[CCG-]GGG-GTTT-GGCTT-GCGTTCCCCT[------]AGCGGGGA[------------]-CTCG--------GTCGG-GCTCCCGACAA--CGAATCCC-GACGCCAAAT-GC--------GCC--AAGGAA-AATTAACT-GAAGAG-CTGGCCTCCC-GATGTCCT-GTTCGCGGTGTGCAC---GGGAGGCATT-TGCGTCTTTT----GAA-TCT---------AAAATGACTCTCGACAACGGATATCTCGGCTCTTGCATTGATGAAGAACGTAGCGAAATGCGATACTTGGTGTGAATTACAGAATCCC-GTGAACCATTGAGGTTTTGAATGCAAGTTGCGCCCAAAGCCATTAAGCCAAGGGCACATCTGCCTGGGCATCACGTATCACGTCGCCCC[--------]AACCCT[AATGCCTAGCTGGAT----------]GGATATTACGGG-A-GTTAGGG[---]-----AAG-AAATTGG-TCTCCCGTCCACACGAC--CGTGCGCGGTTGGCCT--AACAAA[AA---]TGAGTTCCTGACGATGGA--CGTCACGACAAGTGGTGGTT-GAAAG-ACCTCTT-GCATCATGTCGTGAGG-CACC-A?????????????????????????????????????????[?????????????????????]?????????????????????????????????????????????[???????????????????????]
can_32_1_56               ????????????????????????????????????????????????????[?????????]????????????????????????????????????[?????]????????CCCCC[--]ACCCC[CCG-]GGG-GTTT-GGCTT-GGGTTCCCCT[------]AGCGGGGA[------------]-CCTG--------GTCAG-GCTCCCGGTAA--CGAACCCT-GGTGCTGTCT-GC--------GCC--AAGGA--CCATAACA-GAAGAG-CTGGCCCCCT-GGTGTCC-CGTTCGCGGTGTGCACT--GGGAGGCATT-TGCGTCTTTC----GAA-TCT---------AAAACGACTCTCGGCAACGGATATCTCAGCTCTCGCATCGATGAAGAACGTAGCAAAATGCGATACTTGGTGTGAATTGCAGAATCCC-GTGAACCATCGAGTTTTTGAACGTAAGTTGCGCCCAAAGCTATTAGGCCAAGGGCACGTCTACCTGGGCATCACGCATCACGTCGCCCC[--------]AACCCC[AATGCCTGGCTAGCT----------]GGATATTGCGGG-A-GTTGGGG[---]-----CAA-AAATTGG-CCTCTCGTCCACACGAC--CGTGTGTGGTTTGTCC--AAAAAA[AA---]TGAGTTCCTGACGATGGG--CGTCACGACAAGTGGTGGTT-GAAAG-ACCTCTT-GCGTCATGTCGTGAGG-CATT-GAGTCGGTAGC--GAGCTCTGACTGTG-ACCC--TGCGCACA[CTCCTTT--------------]AGGGGATGG-TGC-TCCGCCCGCGACCCCTGGTCAGACGGGATTA[CC?????????????????????]
can_32_3_54               ????????????????????????????????????????????????????[?????????]????????????????????????????????????[?????]????????CCCCC[--]ACCCC[CGG-]GGG-GTTT-GGCTT-ACGTTCCCCT[------]AGCGGGGA[------------]-CTCG--------GTCAG-GCTCCCGACAA--GGAATCCT-GACGCCAAAT-GC--------GCC--AAGGAA-AATTAACT-GAAGAG-CTGGCCTCCC-GATGTCCT-GTTCGCGGTGTGCAC---GGGAGGCATT-TGCGTCTTTT----GAA-TCT---------AAAATGACTCTCGACAACGGATATCTCGGCTCTTGCATTGATGAAGAACGTAGCGAAATGCGATACTTGGTGTGAATTACAGAATCCC-GTGAACCATTGAGGTTTTGAATGCAAGTTGCGCCCAAAGCCATTAAGCCAAGGGCACATCTGCCTGGGCATCACGTATCACGTCGCCCC[--------]AACCCT[AATGCCTAGCTGGAT----------]GGATATTACGGG-A-GTTAGGG[---]-----AAG-AAATTGG-CCTCCCGTCCACACGAC--CGTGCGCGGTTGGCCC--AACAAA[AA---]TGAGTTCCTGACGATGGA--CATCACGACAAGTGGTGGTT-GAAAG-ACCTCTT-GCATCATGTCGTGAGG-CACC-AAGTCTGTAGT--GAGCTCTGACCGTG-ACCC--TGCGCACA[TTCCTTT--------------]AGGGGATGG-TGC-TCCGACCGG-------------ACGGGATTA[CC?????????????????????]
can_32_4_51               TTGTCGATGTCTGTAAA-GTAGACTCGACGAA-CTTGTTAAAA-TAT--GCC[T-------G]GGGGTTTGAGAA---TGGGTGCGTGAG----CCCCC[C----]GACACACACCCCC[--]ACCCC[-GG-]GGG-GTTT-GGCTT-GCGTTCCCTT[------]AGCGGGGA[------------]-CTCG--------GTTAG-GCTCCCGACAA--CAAATCTC-GACGCCAAAT-GC--------GCC--AAGAAA-AATTAATT-GAAGAG-CTGGCCCCTC-GATGTCCC-GTTCGCGGTGTGCAC---GGGAGGCATT-TGCGTCTTTT----GAA-TCT---------AAAATGACTCTCGACAATGGATATCTCGGCTCTCACATCAATGAAGAACATAGTGAAATGCGATACTTGGTGTGAATTACAGAATCCC-GTGAACCATTGAGGTTTTGAATGCAAGTTGCGCCCAAAGCCATTAGGCCAAGGGCACGTCTGCC?????????????????????????[????????]??????[?????????????????????????]??????????????????????[???]-----???????????????????????????????????????????????????????[?????]???????????????????????????????????????????????????????????????????????????????????????????????????????????????????????[?????????????????????]?????????????????????????????????????????????[???????????????????????]
can_35_1_53               ????????????????????????????????????????????????????[?????????]????????????????????????????????????[?????]????????CCCCC[--]ACCCC[CCG-]GGG-GTTT-GGCTT-GCGTTCCCCT[------]AGCGGGGA[------------]-CTCG--------GTCAG-GCTCCCGACAA--GGAATCCC-GACGCCAAAT-AC--------GCC--AAGGAA-AATTAACT-GAAGAG-CTGCCCTCCC-GATGAACT-GTTCGCGGTGTGCAC---GGGAGGTATT-TGCGTCTTTT----GAA-TCT---------AAAATGACTCTCGACAACGGATATCTCGGCTCTTGCATTGATGAAGAACGTAGCGAAATGCGATACTTGGTGTGAATTACAGAATCCC-GTGAACCATTGAGGTTTTGAATGCAAGTTGCGCCCAAAGCCATTAAGCCAAGGGCACATCTGCCTGGGCATCACGTATCACGTCGCCCC[--------]AACCCT[AATGCCTAGCTGGAT----------]GGATATTACGGG-A-GTTAGGG[---]-----AAG-AAATTGG-CCTCCCGTCCACACGAC--CGTGCGTGGTTGGCCC--AACAAA[AA---]TGAGTTCCTGACGATGGA--CATCACGACAAGTGGTGGTT-GAAAG-ACCTCTT-GCATCATGTCGTGAGG-CACC-AAGTCTGTAGT--GAGCTCTGACCGTG-ACCC--TGCGCACA[TTCCTTT--------------]AGGGGATGG-TGC-TCCGACCGG-------------ACGGGATTA[CC?????????????????????]
can_35_2_54               ????????????????????????????????????????????????????[?????????]????????????????????????????????????[?????]????????CCGAC[--]ACACT[CCG-]GGG-GTTT-GGCTT-GCGTTCCCCT[------]AGTAGGGC[------------]-CTCG--------GTCAG-GCTCCCGATAA--CGAACCCT-GGCGCTGTTT-GG--------GCC--AAGGAA-CCTTAACT-GAAGAG-CTGGCCCCTC-GGAGTCC-CGTTCGTGATGTGCAC---GGGAAGCATT-TGCGTCTTTT----GAA-TCT---------AAAATGACTCTT--CAACGGATATCTCAGCTCTTGCATCGATCAAGAACGTAGCAAAATGCGATACTTGGTGTGAATTATAGAATCCC-GTGAACCATCGAGTTTTTGAACGCAAGTTGCGCCCAAAGCCATTA------GGGCACGTCTGCCTGGGCGTTACGCATCACATCGCCCT[--------]AACCCC[AATGCCTGGCTAGCT----------]AGATATTATGGG-A-GTTGGGG[---]-----CAG-AAATTGG-CCTCCTGTCCACACGAC--CGTGTGAGGTTGGCTC--AAAAAA[AAA--]TGAGCTCCTAACGATGGA--CGTCACGACAAGTGGTGGTT-GAAAG-ACCTCTT-GCGTCATGTCGTGAGG-CACC-GAGTTTGTAGC--GAGTTCTGACCGTG-ACCC--TGCGCACA[CTCCTTT--------------]AGGGGATGG-TGC-TCTGACTGCGACCCCAGGTCAGACGGGATTA[CC?????????????????????]
can_35_3_54               ????????????????????????????????????????????????????[?????????]????????????????????????????????????[?????]????????GCCCC[--]ACCCC[CCA-]AGG-GTTT-GGCTT-GTG-TCCCCT[------]AGCGGGAA[------------]-CTCA--------GTCAG-GCTCGTGGAAA--CGAACCCC-GGCGCTGTCT-GC--------GTT--AAAAAA--CTCGA-----------TGG-----------------TTCGCGGTGTGCAC---GGGAGGCATT-TGCATCTTTT----GAA-TCT---------AAAACGACTCTCAGCAACTGATATCTCAGCTCTCGCATCGATGAAGAACGTAGCAAAATGCGATACTTGGTGTGAATTGCAGAATCCC-GTGAACCATCGAGTTTTTGAACGTAAGTTGCGCCCAAAGCTATTAGGCCAAGGGCACGTCTACCTGGGCATCACGCATCACGTCGCCCC[--------]AACCCC[AATGCCTGGCTAGCT----------]GGATATTGCGGG-A-GTTGGGG[---]-----CAA-AAATTGG-CCTCTCGTCCACACGAC--CGTGTGTGGTTTGTCC--AAAAAA[AAA--]TGAGTTCCTGACGATGGG--CGTCACGACAAGTGGTGGTT-GAAAG-ACCTCTT-GCGTCATGTCGTGAGG-CATT-GAGTCGGTAGC--GAGCTCTGACTGTG-ACCC--TGCGCACA[CTCCTTT--------------]AGGGGATGG-TGC-TCCGCCCGCGACCCCTGGTCAAACGGGATTA[CC?????????????????????]
can_35_4_45               TTATCGATGCTTGCAAA-GTAGACC-AACGAA-CTTGTTAAAA-TAT--GTT[--------C]AAGGTT-GAGAA---GGG------------------[-----]-------------[--]-----[----]-------------------------[------]--------[------------]-----------------------------------------------------------------------AA-CCCTAACT-GAATAG-CTGGTCTCCC-AATAGCCC-ATTTGCTGCATGCAC----AGAGGCATT-TGCATCTTTT----GAA-TCT---------AAAATGACTCCCAACAACAAATATCTCGGCTCTTGTACCAACGAAGAATGTATCGAAATGTGATACTTGATGTGAATTGTAAAATCTT-GTGAACCATCGAGTTTTTGAATCCAAGTTGCGCCCAAAGCCATTAAGCTAAGGGCATGTCTGCCTGGGCGCCACGTATCACGTCACCCC[--------]AACCCT[AATGCCTAGT---------------]GAATATTGTGGG-A-GTTGGGG[---]-----CGA-GAATTGG-CCTCCCATCC--ACGAC--AATGCACGGTTGGCCC--AAAAAA[-----]TGAGTTCTTTATTATGGA--CGTCACGACAAGTGGTGGTT-GAAAG-ACTTCTT-GCATCATGTTGTGAGG-CACT-AAGTCTGTAGC--GAACTCTGACTGTG-AACC--TATGCGCC[TTCTTCA--------------]---AAATGG-TGC-TTCGACTGTGACCCCAGGTCAGACG??????[???????????????????????]
can_36_1_53               TTATCGATGCTTGCAAA-GTAGCCCCAACGAA-CTTGTTAAAA-TAT--GCC[T-------G]GGGGTTTAAGAA---GGGGTGTGAGAG----CCCCC[G----]GAAAACATCTCCC[--]ACCCC[CTG-]GGG-GTTT-GGCTT-GCGTTCCCAT[------]AGCGAGGA[------------]-CTCG--------GTCAG-GCTCCCGACAA--CGAATCCC-GTCGCTAAAT-GT--------GCC--AAAGAA-AATTAACT-GAAGAG-CTGGCCCCCC-GATGTCCT-GTTCGCGGTGTGCAC---GGGAGGCATT-TACGTCTTTT----GAA-TCT---------AAAATGACTCTAGACAACAGATATCTCGGCTCTCGCATCGATGAAGAACGTAGCGAAATGCAATACTTGGTGTGAATTACAGAATCCC-GTGAACTATTGAGGTTTTGAACGCAAGTTGCGCCCAAAGCCATTAGGCCAAGGGCACATCTGCCTGGGCGTCACGCATCACGTCACCCC[--------]AACCCC[AATGCCTAGCTGGCT----------]GGATATTGTGGG-A-GTTGGGG[---]-----CAG-AAATTGG-CCTCCCGTCCACACAAC--CGTGCACGGTTGGCGC--AACAAA[A----]TGAGTTCCTGACGGTGGA--CGTCACGAGAAGTGGTGGTT-GAAAG-ATCTCTT-GCATCATGTTGAGAGG-CACC-AAGTCTGTAGC--AAGCTTTAATCGTG-ACCC--TACGCACA[CTCCTTT--------------]AGGGGATGG-TGC-TCCGACCGCGATCCCAAGTCAGACGGGATTA[CC?????????????????????]
can_36_4_54               ????????????????????????????????????????????????????[?????????]????????????????????????????????????[?????]?????????????[??]?????[??G-]GGG-GTTT-GGCTT-GCGCTCCCTT[------]AGAGGGGA[------------]-CTCG--------GTCAG-GCTCCCGACAA--TGAACCCC-GGCGCTGTCT-GC--------TCC--AAGGAA-CCTTAACT-GAAGAG-TTGGCCTCGC-GGTGTCC-CGTTCACAGTGTGCAT---GGGAGGCATT-TGCGTCTTTC----TAA-TCC---------AAAATGACTCTCGACAATGGATATCTCGGTTCTTTCATTGATGAAGAACGTAGCAAAATGCGATACTTGGTGTGAATTGTAGAATCCC-GTGAACCATCGGGTTTTTGAATGCAAGTTGCACCCAAAGCTATTAGGCCAAGGGCACGTCTGCCTGGGCATCACGCATTACGTCGCCCC[--------]AACCCC[AATGCCTGGCTAGCT----------]AGATTTTACGGG-A-GTTGGGG[---]-----CAG-AAATTGG-CCTCCCGTCCACACGAC--CATGGATGATTGGCCC--AAAAAA[AA---]TGAGTTCCTAACGATGGA--CTTCAGGACAAGTGGTGGTT-GAAAG-ATGTCTT-GCATTATGTCATGAGG-CACC-GAGTCTGTAGT--GAGCTCTGACTGTG-ACCT--TGCGCACA[CTCCTTC--------------]AAGGGATGG-TGC-TTCGACCGTGACCCCAGGTCAGACGGGATTA[CC?????????????????????]
can_38_1_54               TTGTCGATGCCTGTAAA-GTAGACCTGGCGAA-CTTGTTAAAA-TAT--GCC[T-------G]GGGGTTTGAGAA---GGGGTGTGCGAG----CCCCT[C----]GACACACTCCCCC[--]ACCCC[CCG-]GGG-GTTT-GGCTT-GCGTTCCCCT[------]AGCGGGGA[------------]-CTCG--------GTCAG-GCTCCCGACAA--CGAATCCC-GACGCCAAAT-GC--------GCC--AAGGAA-AATTAACT-GAAGAG-CTGGCCTCCC-GATGTCCT-GTTCGCGGTGTGCAC---GGGAGGCATT-TGCGTCTTTT----GAA-TCT---------AAAATGACTCTCGACAACGGATATCTCGGCTCTTGCATTGATGAAGAACGTAGCGAAATGCGATACTTGGTGTGAATTACAGAATCCC-GTGAACCATTGAGGTTTTGAATGCAAGTTGCGCCCAAAGCCATTAAGCCAAGGGCACATCTGCCTGGGCATCACGTATCACGTCGCCCC[--------]AACCCT[AATGGCTAGCTGGAT----------]GGGTATTACGGG-A-GTTAGGG[---]-----AAG-AAATTGG-GCTCCCGTCCACACGAC--CGTGCGCGGTTGGCCC--AACAAA[AA---]TGAGTTCCTGACGATGGA--CATCACGACGAGTGGTGGTT-GAAAG-ACCTCTT-GCATCATGTCG?????????????????????????????????????????????????????[?????????????????????]?????????????????????????????????????????????[???????????????????????]
can_38_2_54               ????????????????????????????????????????????????????[?????????]????????????????????????????????????[?????]?????????????[??]?????[??G-]GGG-GTTT-GGCTT-GCGTTCCCCT[------]AGCGGGGA[------------]-CTCG--------GTTAG-GCTCCCGACAA--CAAATCTC-GACGCCAAAT-GC--------GCG--AAGAAA-AATTAATT-GAAGAG-CTGGCCCCTC-GATGTCCC-GTTCGCGGTGTGCAC---GGGAGGCATT-TGCGTCTTTT----GAA-TTT---------AAAATGACTCTCGACAATGGATATCTCGGCTCTCACATCAATGAAGAACATAGTGAAATGCGATACTTGGTGTGAATTACAGAATCCC-GTGAACCATTGAGGTTTTGAATGCAAGTTGCGCCCAAAGCCATTAGGCCAAGGGCACGTCTGCCTGGGCGTCACGCATCACGTCGCCCC[--------]AACCCC[AATGCCTGGCTAGCT----------]GGATATTGCGGG-A-GTTGGGG[---]-----CAA-AAATTGG-CCTCTCGTCCACACGAC--CGTGTGTGGTTTGTCC--AAAAAA[AA---]TGAGTTCCTGACGATGGG--CGTCACGACAAGTGGTGGTT-GAAAG-ACCTCTT-GCGTCATGTCGTGAGG-CATT-GAGTCGGTAGC--GAGCTCTGACTGTG-ACCC--TGCGCACA[CTCCTTT--------------]AGGGGATGG-TGC-TCCGCCCGCGACCCCTGGTCAGACGGGATTA[CC?????????????????????]
can_38_3_54               TTGTCGATGCCTGCAAA-GTAGACCCGGTGAA-CTTGTTAAAA-TAT--GCT[T-------G]GGGGTTTGAGAA---GGGGTGCGCGAG----CCCCA[C----]GACACATTGCCCC[--]ACCCC[CCA-]GGG-GTTT-GGCTT-GTG-TCCCCT[------]AGCGGGAA[------------]-CTCG--------GTCAG-GCTCGTGGAAA--CGAACCCC-GGCGCTGTCT-GC--------GTT--AAAAAA--CTCGA-----------TGG-----------------TTCGCGGTGTGCAC---GGGAGGCATT-TGCATCTTTT----GAA-TCT---------AAAACGACTCTCAGCAACTGATATCTCAGCTCTTGCATCGATGAAGAACGTAGCAAAATGCGATACTTGGTGTGAATTGCAGAATCCC-GTGCACCATCGAGTTTTTGAACGTAAGTTGCGCCCAAAGCTATTAGGCCAAGGGCACGTCTACCTGGGCATCACGCATCACGTCGCCCC[--------]AACCCC[AATGCCTGGCTAGCT----------]GGATATTGCGGG-A-GTTGGGG[---]-----CAA-AAATTGG-CCTCTCGTCCACACGAC--CGTGTGTGGTTTGTCC--AAAAAA[AA---]TGAGTTCCTGACGATGGG--CGTCACGACAAGTGGTGGTT-GAAAG-ACCTCTT-GCGTCATGTCGTGAGG-CATT-GAGTCGGTAGC--GAGCTCTGACTGTG-ACCC--TGCGCACA[CTCCTTT--------------]AGGGG????????????????????????????????????????[???????????????????????]
can_38_4_52               ????????????????????????????????????????????????????[?????????]????????????????????????????????????[?????]?????????????[??]?????[??G-]GGG-GTTT-GGCTT-GCGTTCCCAT[------]AGCGAGGA[------------]-CTCG--------GTCAG-GCTCCCGACAA--CGAATCCC-GTCGCTAAAT-GT--------GCC--AAAGAA-AATTAACT-GAAGAG-CTGGCCCCCC-GATGTCCT-GTTCGCGGTGTGCAC---GGGAGGCATT-TACGTCTTTT----GAA-TCT---------AAAATGACTCTAGACAACGGATATCTCGGCTCTCGCATCGATGAAGAACGTAGCGAAATGCAATACTTGGTGTGAATTACAGAATCCC-GTGAACCATCGAGGTTTTGAACGCAAGTTGCGCCCAAAGCCATTAGGCCAAGGGCACATCTGCCTGGGCGTCACGCATCACGTCACCCC[--------]AACCCC[AATGCCTAGCTGGCT----------]GGATATTATGGG-A-GTTGGGG[---]-----CAG-AAATTGG-CCTCCCGTCCACACAAC--CGTGCACGGTTGGCGC--AACAAA[A----]TGAGTTCCTGACGATGGA--CGTCACGAGAAGTGGTGGTT-GAAAG-ATCTCTT-GCATCATGTTGAGAGG-CACC-AAGTCTGTAGC--AAGCTTTAATCGTG-ACCC--TACGCACA[CTCCTTT--------------]AGGGGATGG-TGC-TCCGACAGCGATCCCAAGTCAGACGGGATTA[CC?????????????????????]
can_39_1_54               ????????????????????????????????????????????????????[?????????]???????????A---GGGGTGCGCGAA----CCCCA[C----]GACACATTGCCCC[--]ACCCC[CCA-]AGG-GTTT-GGCTT-GTG-TCCCCT[------]AAGCGGAA[------------]-CTCG--------GTCAG-GCTCGTGGAAA--CGAACCCC-GGCGCTGTCT-GC--------GTT--AAAAAA--CTCGA-----------TGG-----------------TTCGCGGTGTGCAC---GGGAGCCATT-TGCATCTTTT----GAA-TCT---------AAAACGACTCTCAGCAACTGATATCTCAGCTCTTGCATCGATGAAGAACGTAGCAAAATGCGATACTTGGTGTGAATTGCAGAATCCC-GTGAACCATCGAGTTTTTGAACGTAAGTTGCGCCCAAAGCTATTAGGCCAAGGGCACGTCTACCTGGGCATCACGCATCACGTCGCCCC[--------]AACCCC[AATGCCTGGCTAGCT----------]GGATATTGCGGG-A-GTTGGGG[---]-----CAA-AAATTGG-CCTCTCGTCCACACGAC--CGTGTGTGGTTTGTCC--AAAAAA[A----]TGAGTTCCTGACGATGGG--CGTCACGACAAGTGGTGGTT-GAAAG-ACCTCTT-GCGTCATGTCGTGAGG-CATT-GAGTCGGTAGC--GAGCTCTGACTGTG-ACCC--TGCGCACA[CTCCTTT--------------]AGGGGATGG-TGC-TCCGCCCGCGACCCCTGGTCAGACGGGATTA[CC?????????????????????]
can_39_3_53               TTGTCGATGCCTGCAAA-GTAGACCCGGTGAA-CTTGTTAAAA-TAT--GCT[T-------G]GGGGTTTGAGAA---GGGGTGCGCGAG----CCCCA[C----]GACACATTGCCCC[--]ACCCC[CCA-]AGG-GTTT-GGCTT-GTG-TCCCCT[------]AGCGGGAA[------------]-CTCA--------GTCAG-GCTCGTGAAAA--CGAACCCC-GGCGCTGTCT-GC--------GTT--AAAAAA--CTCGA-----------TGG-----------------TTCGCGGTGTGCAC---GGGAGCCATT-AGCATCTTTT----GAA-TCT---------AAAACGACTCTCAGCAACTGATATTTCAGCTCTTGCATCGATGAAGAACGTAGCAAAATGCGATACTTGGTGTGAATTGCAGAATCCC-GTGAACCATCGAGTTTTTGAACGTAAGTTGCGCCCAAAGCTATTAGGCCAAGGGCACGTCTACCTGGGCATCACGCATCACGTCGCCCC[--------]AACCCC[AATGCCTGGCTAGCT----------]GGATATTGCGGG-A-GTTGGGG[---]-----CAA-AAATTGG-CCTCTCGTCCACACGAC--CGTGTGTGGTTTGTCC--AAAAAA[AA---]TGAGTTCCTGACGATGGG--CGTCACGACAAGTGGTGGTT-GAAAG-ACCTCTT-GCGTCATGTCGTGAAG-CATT-GAGTCGGTAGC--GAGCTCTGACTGTG-ACCC--TGCGCACA[CTCCTTT--------------]AGGGGATGG-TGC-TCCGCCCGCGACCCCTGGTCAGACGGGATTA[CC?????????????????????]
can_39_4_52               ????????????????????????????????????????????????????[?????????]????????????????????????????????????[?????]?????????????[??]?????[??G-]GGG-GTTT-GGCTT-GCGTTCCCCT[------]AGCGGGAA[------------]-CTCG--------GTCAG-CCTCCAGGCAA--CGAACCCC-GGTGCTGTCT-GA--------GCC--AAGGAA-CCTTAACT-ATAGAG-ATGGCCCCCT-GGTGTCC-CATTTGTGGTGTGCAT---GGGAGGCATT-TGCATCTTTC----AAA-TCT---------AAAATGACTCTCGACAACTGATATCTCGGCTCTCGCATCGATGAAGAACGTAGTGAAATGCGATACTTGGTGTGAATTACAAAATCTC-GTGAACCATCGAGTTTTTGAATGCAAGTTACACCCAAAACTATTAGCCTAAGGGCACGTCTACCTGGGCATCACGCATCACGTCGCCCC[--------]AACCCC[AATGCCTGGCTAGCT----------]AGATATTGCGGG-A-GTTGGGG[---]-----CAG-AAATTGG-CCTCCCGTCCACACGAC--CGTGCACGATTGGCCC--AAAAAA[AA---]TGAGTTCCTGGCGATGGA--CGTCACAACAAGTGGTGGTT-GAAAG-ACCTCTT-GCATCATGTCGTGAGG-CACT-GAGTCTGTAGC--GAGCTCTTACTATG-ACCT--TGCACATA[CTCCTTT--------------]AGGGGATGG-TGT-TCCGACCNCGACCCTAGGTCAGATGTGATTA[CC?????????????????????]
can_40_3_52               ????????????????????????????????????????????????????[?????????]????????????????????????????????????[?????]??????????CCC[--]ACCCC[CTG-]GGG-GTTT-GGCTT-GCGTTCCCAT[------]AGCGAGGA[------------]-CTCG--------GTCAG-GCTCCCGACAA--CGAATCCC-GGTCGTAAAT-GT--------GCC--AAAGAA-AATTAACT-GAAGAG-CTGGCCCCCC-GATGTCCT-GTTCGCGGTGTGCAC---GGGAGCCATT-TACGTCTTTT----GAA-TCT---------AAAATGACTCTAGACAACGGATATCTCGGCTCTCGCATCGATGAAGAACGTAGCGAAATGCAATACTTGGTGTGAATTACAGAATCCC-GTGAACTATTGAGGTTTTGAACGCAAGTTGCGCCCAAAGCCATTAGGCCAAGGGCACATCTGCCTGGGCGTCACGCATCACGTCACCCC[--------]AACCCC[AATGCCTAGCTGGCT----------]GGATATTATGGG-A-GTTGGGG[---]-----CAG-AAATTGG-CCTCCCGTCCACACAAC--CGTGCACGGTTGGCGC--AACAAA[A----]TGAGTTCCTGACGATGGA--CGTCACGAGAAGTGGTGGTT-GAAAG-ATCTCTT-GCATCATGTTGAGAGG-CACC-AAGTCTGTAGC--AAGCTTTAATCGTG-ACCC--TACGCACA[CTCCTTT--------------]AGGGGATGG-TGC-TCCGACAGCGATCCCAAGTCAGACGGGATTA[CC?????????????????????]
can_40_4_54               ????????????????????????????????????????????????????[?????????]????????????????????????????????????[?????]??????CCCCCCC[--]ACCCC[CCG-]GGG-GTTT-GGCTT-GCGTTCCCCT[------]AGCGGGGA[------------]-CTCG--------GTCAG-GCTCCCGACAA--CGAATCCG-GACGCCAAAT-GC--------GCC--AAGGAA-AATTAACT-GAAGAG-CTGGCCTCCC-GATGTCCT-GTTCGCGGTGTGCAC---GGAAGCCATT-TGCGTCTTTT----GAA-TCT---------AAAATGACTCTCGACAACGGATATCTCGGCTCTTGCATTGATGAAGAACGTAGCGAAATGCGATACTTGGTGTGAATTACAGAATCCC-GTGAACCATTGAGGTTTTGAATGCAAGTTGCGCCCAAAGCCATTAAGCCAAGGGCACATCTGCCTGGGCATCACGTATCACGTCGCCCC[--------]AACCCT[AATGCCTAGCTGGAT----------]GGATATTACGGG-A-GTTAGGG[---]-----AAG-AAATTGG-CCTCCCGTCCACACGAC--CGTGCGCGGTTGGCCC--AACAAA[AA---]TGAGTTCCTGACGATGGA--CATCACGACAAGTGGTGGTT-GAAAG-ACCTCTT-GCATCATGTCGTGAGG-CACC-AAGTCTGTAGT--GAGCTCTGACCGTG-ACCC--TGCGCACA[TTCCTTT--------------]AGGGGATGG-TGC-TCCGACCGG-------------ACGGGATTA[CC?????????????????????]
can_41_1_45               TTATCGATGCTTGCAAA-GTAGACC-AACGAA-CTTGTTAAAA-TAT--GTT[--------C]AAGGTT-GAGAA---GGG------------------[-----]-------------[--]-----[----]-------------------------[------]--------[------------]-----------------------------------------------------------------------AA-CCCTAACT-GAATAG-CTGGTCTCCC-AATAGCCC-ATTTGCTGCATGCAC----AGAGGCATT-TGCATCTTTT----GAA-TCT---------AAAATGACTCCCAACAACAAATATCTCGGCTCTCGTACCAACGAAGAATGTATCGAAATGTGATACTTGATGTGAATTGTAAAATCTT-GTGAACCATCGAGTTTTTGAATGCAAGTTGCGCCCAAAGCCATTAAGCTAAGGGCATGTCTGCCTGGGCGCCACGTATCACGTCACCCC[--------]AACCCT[AATGCCTAGTA--------------]GAATATTGTGGG-A-GTTGGGG[---]-----CGA-AAATTGG-CCTCCCATCC--ACGAC--AATGCACTGTTGGCCC--AAAAAA[-----]TGAGTTCTTTATTATGGA--CGTCACGACAAGTGGTGGTT-GAAAG-ACTTCTT-GCATCATGTTGTGAGG-CACT-AAGTCTGTAAC--GAACTCTGACTGTG-ACCC--TATGCGCC[TTCTTCA--------------]---AAATGG-TGC-TTCGACTGTGACCCCAGGTCAGACGGGATTA[CC?????????????????????]
can_41_2_53               ????????????????????????????????????????????????????[?????????]???????????????????????????????????A[T----]GACACATTGCCCC[--]ACCCC[CCA-]AGG-GTTT-GGCTT-GTG-TCCCCT[------]AGCGGGAA[------------]-CTCA--------GTCAG-GCTCGTGGAAA--CGAACCCC-GGCGCTGTCT-GC--------GTT--AAAAAA--CTCGA-----------TGG-----------------TTCGCGGTGTGCAC---GGGAGGCATT-TGCATCTTTT----GAA-TCT---------AAAACGACTCTCAGCAATTGATATCTCAGCTCTCGCATCGATGAAGAACGTAGCAAAATGCGATACTTGGTGTGAATTGCAGAATCCC-GTGAACCATCGAGTTTTTGAACGTAAGTTGCGCCCAAAGCTATTAGGCCAAGGGCACGTCTACCTGGGCATCACGCATCACGTCGCCCC[--------]AACCCC[AATGCCTGGCTAGCT----------]GGATATTGCGGG-A-GTTGGGG[---]-----CAA-AAATTGG-CCTCTCGTCCACACGAC--CGTGTGTGGTTTGTCC--AAAAAA[AAA--]TGAGTTCCTGACGATGGG--CGTCACGACAAGTGGTGGTT-GAAAG-ACCTCTT-GCGTCATGTCGTGAGG-CATT-GAGTCGGTAGC--GAGCTCTGACTGTG-ACCC--TGCGCACA[CTCCTTT--------------]AGGGGATGG-TGC-TCCGCCCGCGACCCCTGGTCAAACGGGATTA[CC?????????????????????]
can_41_3_53               ????????????????????????????????????????????????????[?????????]???GTTTGAGAA---GGGGTGCGCGAG----CCCCA[C----]GACACATTGCCCC[--]ACCCC[CCA-]AGG-GTTT-GGCTT-GTG-TCCCCT[------]AGCGGGAA[------------]-CTCA--------GTCAG-GCTCGTGGAAA--CGAACCCC-GGCGCTGTCT-GC--------GTT--AAAAAA--CTCGA-----------TGG-----------------TTCGCGGTGTGCAC---GGGAGCCATT-TGCGTCTTTT----GAA-TCT---------AAAATGACTCTCGACAACGGATATCTCGGCTCTTGCATTGATGAAGAACGTAGCGAAATGCGATACTTGGTGTGAATTACAGAATCCC-GTGAACCATTGAGGTTTTGAATGCAAGTTGCGCCCAAAGCCATTAAGCCAAGGGCACATCTGCCTGGGCATCACGTATCACGTCGCCCC[--------]AACCCT[AATGCCTAGCTGGAT----------]GGATATTACGGG-A-GTTAGGG[---]-----AAG-AAATTGG-CCTCCCGTCCACACGAC--CGTGCGCGGTTGGCCC--AACAAA[AA---]TGAGTTCCTGACGATGGA--CATCACGACAAGTGGTGGTT-GAAAG-ACCTCTT-GCATCATGTCGTGAGG-CACC-AAGTCTGTAGT--GAGCTCTGACCGTG-ACCC--TGCGCACA[TTCCTTT--------------]AGGGGATGG-TGC-TCCGACCGG-------------ACGGGATTA[CC?????????????????????]
can_41_4_54               ????????????????????????????????????????????????????[?????????]????????????????????????????????????[?????]???????????CC[--]ACCCC[CCG-]GGG-GTTT-GGCTT-GCGTTCCCCT[------]AGCGGGGA[------------]-CTCG--------GTTAG-GCTCCCGACAA--CGAATCTC-GACGCCAAAT-GC--------GCC--AAGAAA-AATTAATT-GAAGAG-CTGGCCCCTC-GATGTCCC-GTTCGCGGTGTGCAC---GGGAGCCATT-TGCATCTTTT----GAA-TCT---------AAAATGACTCTCGACAACGGATATTTCGGCTCTCGCATCGATGAAGAACGTAGCGAAATGCGATACTTGGTGTGAATTGCAGAATCCC-GTGAACCATCGAGTTTTTGAACGTAAGTTGCGCCCAAAGCTATTAGGCCAAGGGCACGTCTACCTGGGCATCACGCATCACGTCGCCCC[--------]AACCCC[AATGCCTGGCTAGCT----------]GGATATTGCGGG-A-GTTGGGG[---]-----CAA-AAATTGG-CCTCTCGTCCACACGTC--CGTGCGCGGTTGGCCC--AACAAA[AA---]TGAGTTCCTGACGATGGA--CATCACGACAAGTGGTGGTT-GAAAG-ACCTCTT-GCATCATGTCGTGAGG-CACC-AAGTCTGTAGT--GAGCTCTGACCGTG-ACCC--TGCGCACA[TTCCTTT--------------]AGGGGATGG-TGC-TCCGACCGG-------------ACGGGATTA[CC?????????????????????]
can_43_1_54               ????????????????????????????????????????????????????[?????????]??????????????????GTGCGCGAG----CCCCA[C----]GACACATTGCCCC[--]ACCCC[CCA-]AGG-GTTT-GGCTT-GTG-TCCCCT[------]AGCGGGAA[------------]-CTCG--------GTCAG-GCTGGTGGAAA--CGAACCCC-GGCGCTGTCT-GC--------GTT--AAAAAA--CTCGA-----------TGG-----------------TTCGCGGTGTGCAC---GGGAGGCATT-TGCATCTTTT----GAA-TCT---------AAAACGACTCTCAGCAACTGATATCTCAGCTCTTGCATCGATGAAGAACGTAGCAAAATGCGATACTTGGTGTGAATTGCAGAATCCC-GTGAACCATCGAGTTTTTGAACGTAAGTTGCGCCCAAAGCTATTAGGCCAAGGGCACGTCTACCTGGGCATCACGCATCACGTCGCCCC[--------]AACCCC[AATGCCTGGCTAGCT----------]GGATATTGCGGG-A-GTTGGGG[---]-----CAA-AAATTGG-CCTCTCGTCCACACGAC--CGTGTGTGGTTTGTCC--AAAAAA[AA---]TGAGTTCCTGACGATGGG--CGTCACGACAAGTGGTGGTT-GAAAG-ACCTCTT-GCGTCATGTCGTGAGG-CATT-GAGTCGGTAGC--GAGCTCTGACTGTG-ACCC--TGCGCACA[CTCCTTT--------------]AGGGGATGG-TGC-TCCGCCCNCGACCCCTGGTCAGACGGGATTA[CC?????????????????????]
can_43_2_54               ????????????????????????????????????????????????????[?????????]????????????????????????????????????[?????]?????????????[??]???CT[CCG-]GGG-GTTT-GGCTT-GCGTTCCCCT[------]AGTAGGGC[------------]-CTCG--------GTCAG-GCTCCCGATAA--CGAACCCT-GGCGCTGTTT-GG--------GCC--AAGGAA-CCTTAACT-GAAGAG-CTGGCCCCTC-GGAGTCC-CGTTCGTGATGTGCAC---GGGAAGCATT-TGCGTCTTTT----GAA-TCT---------AAAATGACTCTT--CAACGGATATCTCAGCTCTTGCATCGATCAAGAACGTAGCAAAATGCGATACTTGGTGTGAATTATAGAATCCC-GTGAACCATCGAGTTTTTGAACACAAGTTGCGCCCAAAGCCATTA------GGGCACGTCTGCCTGGGCGTTACGCATCACATCGCCCT[--------]AACCCC[AATGCCTGGCTAGCT----------]AGATATTATGGG-A-GTTGGGG[---]-----CAG-AAATTGG-CCTCCTGTCCACACGAC--CGTGTGAGGTTGGCTC--AAAAAA[AA---]TGAGTTCCTAACGATGGA--CGTCACGACAAGTGGTGGTT-GAAAG-ACCTCTT-GCATCATGTCATGAGG-CACC-AAGTTTGTAGC--GAGCTCTGACCGTG-ACCC--TGCGCACA[ATCCTTT--------------]AGGGGATGG-TGC-TCCGACCGCGACCCCAGGTCAGACGGGATTA[CC?????????????????????]
can_43_3_54               TTGTCGATGCCTGCAAA-GTAGATCCGGTGAA-CTTGTTAAAA-TAT--GCT[T-------G]GGGGTTTGAGAA---GGGGTGCGCGAG----CCCCA[T----]GACACATTGCCCC[--]ACCCC[CCA-]AGG-GTTT-GGCTT-GTG-TCCCCT[------]AGCGGGAA[------------]-CTCA--------GTCAG-GCTCGTGGAAA--CGAACCCC-GGCGCTGTCT-GC--------GTT--AAAAAA--CTCGA-----------TGG-----------------TTCGCGGTGTGCAC---GGGAGGCATT-TGCATCTTTT----GAA-TCT---------AAAACGACTCTCAGCAACTGATATCTCAGCTCTCGCATCGATGAAGAACGTAGCAAAATGCGATACTTGGTGTGAATTGCAGAATCCC-GTGAACCATCGAGTTTTTGAACGTAAGTTGCGCCCAAAGCTATTAGGCCAAGGGCACGTCTACCTGGGCATCACGCATCACGTCGCCCC[--------]AACCCC[AATGCCTGGCTAACT----------]GGATATTGCGGG-A-GTTGGGG[---]-----CAA-AAATTGG-CCTCTCGTCCACACGAC--CGTGTGTGGTTTGTCC--AAAAAA[AA---]TGAGTTCCTGACGATGGG--CGTCACGACAAGTGGTGGTT-GAAAG-ACCTCTT-GCGTCATGTCGTGAGG-CATT-GAGTCGGTAGC--GA???????????????????????????[?????????????????????]?????????????????????????????????????????????[???????????????????????]
can_43_4_54               ????????????????????????????????????????????????????[?????????]????????????????????????????????????[?????]???????????CC[--]ACCCC[CCG-]GGG-GTTT-GGCTT-GCGTTCCCCT[------]AGCGGGGA[------------]-CTCG--------GTCAG-GCTCCCGACAA--CGAATCCC-GACGCCAAAT-GC--------GCC--AAGGAA-AATTAACT-GAAGAG-CTGGCCGCCC-GATGTCCT-GTTCGCGGTGTGCAC---GGGAGGCATT-TACGTCTTTT----GAA-TCT---------AAAATGACTCTCGACAACGGATATCTCGGCTCTTGCATTGATGAAGAACGTAACGAAATGCGATACTTGGTGTGAATTACAGAATCCC-GTGAACCATTGAGGTTTTGAATGCAAGTTGCGCCCAAAGCCATTAGGCCAAGGGCACATCTGCCTGGGCGTCACGTATCACGTCGCCCC[--------]AACCCT[AATGCCTAGCTGGCT----------]GGATATTATGGG-A-GTTAGGG[---]-----AAG-AAATTGG-CCTCCCGTCCACACGAT--CGTGCGCGGTTGGCCC--AACAAA[AA---]TGAGTTCCTGACGATGGA--CGTCACGACAAGTGGTGGTT-GAAAG-ACCTCTT-GCATCATGTCGTGAGG-CACC-AAGTCTGTAGT--GAGCTCTGACCGTG-ACCC--TGCGCACA[TTCCTTT--------------]AGGGGATGG-TGC-TCCGACCGG-------------ACGGGATTA[CC?????????????????????]
can_44_3_54               TTGTNGATGCCTGCAAN-GTAGATCCGGTGAA-CTTGTTAAAA-TAT--GCT[T-------G]GGGGTTTGAGAA---GGGGTGCGCGAG----CCCCA[T----]GACACATTGCCCC[--]ACCCC[CCA-]AGG-GTTT-GGCTT-GTG-TCCCCT[------]AGCGGGAA[------------]-CTCA--------GTCAG-GCTCGTGGAAA--CGAACCCC-GGCGCTATCT-GC--------GTT--AAAAAA--CTCGA-----------TGG-----------------TTCGCGGTGTGCAC---GGGAGGCATT-TGCATCTTTT----GAA-TCT---------AAAACGACTCTCAGCAACTGATATCTCAGCTCTCGCATCGATGAAGAACGTAGCAAAATGCGATACTTGGTGTGAATTGCAGAATCCC-GTGAACCATCGAGTTTTTGAACGTAAGTTGCGCCCAAAGCTATTAGGCCAAGGGCACGTCTACCTGGGCATCACGCATCACGTCGCCCC[--------]AACCCC[AATGGCTGGCTAGCT----------]GGATATTGCGGG-A-GTTGGGG[---]-----CAA-AAATTGG-CCTCTCGTCCACACGAC--CGTGTGTGGTTGGTCC--AAAAAA[AAA--]TGAGTTCCTGACGATGGG--CGTCACGACAAGTGGTGGTT-GAAAG-ACCTCTT-GCGTCATGTCGTGAGG-CAT????????????????????????????????????????????[?????????????????????]?????????????????????????????????????????????[???????????????????????]        
can_44_4_54               TTGTCGATGTCTGTAAA-GTAGACCCGACGAA-CTTGTTAAAA-TAT--GCC[T-------G]GGGGTTTGAGAA---GGGGTGTGCGAG----CCCCT[C----]GACACACTTCCCC[--]ACCCC[CCG-]GGG-GTTT-GGCTT-GCGTTCCCCT[------]AGCGGGAA[------------]-CTCG--------GTCAG-GCTCCCGACAA--CGAATCCC-GACGCCAAAT-GC--------GCC--AAGGAA-AATTAACT-GAAGAG-CTGGCCGCCC-GATGTCCT-GTTCGCGGTGTGCAC---GGGAGGCATT-TACGTCTTTT----GAA-TCT---------AAAATGACTCTCGACAACGGATATCTCGGCTCTTGCATTGATGAAGAACGTAACGAAATGCGATACTTGGTGTGAATTACAGAATCCC-GTGAACCATTGAGGTTTTGAATGCAAGTTGCGCCCAAAGCCATTAGGCCAAGGGCACATCTGCCTGGGCGTCACGTATCACGTCGCCCC[--------]AACCCT[AATGCCTAGCTGGCT----------]GGATATTATGGG-A-GTTAGGG[---]-----AAG-AAATTGG-CCTCCCGTCCACACGAT--CGTGCGCGGTTGGCCC--AACAAA[AA---]TGAGTTCCTGACGATGGA--CGTCACGACAAGTGGTGGTT-GAAAG-ACCTCTT-GCATCATGTCGTGAGG-CACC-AAGTCTGTAGT--GAGCTCTGACCGTG-ACCC--TGCGCACA[CTCCTTT--------------]AGGGGATGG-TGC-TCCGCCCGCGACCCCTGGTCAGACGGGATTA[CC?????????????????????]
can_48_3_55               TTGTCGATGCCTGTAAA-GTAGACCTGGCGAA-CTTGTTAAAA-TAT--GCC[T-------G]GGGGTTTGAGAA---GGGGTGTGCGAG----CCCCT[C----]GACACACTCCCCC[--]ACCCC[CCG-]GGG-GTTT-GGCTT-GTG-TCCCCT[------]AGCGGGAA[------------]-CTCG--------GTCAG-GCTCGTGGAAA--CGAACCCC-GGCGCTGTCT-GC--------GTT--AAAAAA--CTCGA-----------TGG-----------------TTCGCGGTGTGCAC---GGGAGGCATT-TGCATCTTTT----GAA-TCT---------AAAACGACTCTCAGCAACTGATATCTCAGCTCTTGCATCGATGAAGAACGTAGCAAAATGCGATACTTGGTATGAATTGCAGAATCCC-GTGAACCATCGAGTTTTTGAACGTAAGTTGCGCCCAAAGCTATTAGGCCAAGGGCACGTCTACCTGGGCATCACGCATCACGTCGCCCC[--------]AACCCC[AATGCCTGGCTAGCT----------]GGATATTGCGGG-A-GTTGGGG[---]-----CAA-AAATTGG-GCTCTCGTCCACACGAC--CGTGTGTGGTTGTCCC--AAAAAA[A----]TGAGTTCCTGACGATGGG--CGTCACGACAAGTGGTGGTT-GAAAG-ACCTCTT-GCGTCATGTCGTGAGG-C??????????????????????????????????????????????[?????????????????????]?????????????????????????????????????????????[???????????????????????]
can_48_4_54               TTGTCGATGCCTGCAAA-GTAGACCCGGTGAA-CTTGTTAAAA-TAT--GCT[T-------G]GGGGTTTGAGAA---GGGGTGGGCGAG----CCCCA[C----]GACACATTGCCCC[--]ACCCC[CCA-]AGG-GTTT-GGCTT-GTG-TCCCCT[------]AGCGGGAA[------------]-CTCG--------GTCAG-GCTCGTGGAAA--CGAACCCC-GGCGCTGTCT-GC--------GTT--AAAAAA--CTCGA-----------TGG-----------------TTCGCGGTGTGCAC---GGGAGGCATT-TGCATCTTTT----GAA-TCT---------AAAACGACTCTCAGCAACTGATATCTCAGCTCTTGCATCGATGAAGAACGTAGCAAAATGCGATACTTGGTGTGAATTGCAGAATCCC-GTGAACCATCGAGTTTTTGAACGTAAGTTGCGCCCAAAGCTATTAAGCCAAGGGCACGTCTACCTGGGCATCACGCATCACGTCGCCCC[--------]AACCCC[AATGGCTGGCTAACT----------]GGATATTGCGGG-A-GTTGGGG[---]-----CAA-AAATTGG-CCTCTCGTCCACACGAC--CGTGTGTGGTTGTCCC--AAAAAA[AA---]TGAGTTCCTGACCATGGG--CGTCACGACAAGTGGTGGTT-GAAAG-ACCTCTT-GCGTCATGTCGTGAGG-CATT-GAGTCGGTAGC--GA???????????????????????????[?????????????????????]?????????????????????????????????????????????[???????????????????????]
can_49_2_53               ????????????????????????????????????????????????????[?????????]????????????????????????????????????[?????]?????????????[??]?????[??G-]GGG-GTTT-GGCTT-GCGTTCCCTT[------]AGCGGGGA[------------]-CTCG--------GTTAG-GCTCCCGACAA--CAAATCTC-GACGCCAAAT-GC--------GCC--AAGAAA-AATTAATT-GAAGAG-CTGGCCCCTC-GATGTCCT-GTTCGCGGTGTGCAC---GGGAAGCATT-TGCGTCTTTT----GAA-TCT---------AAAATGACTCTCGACAATGGATATCTCGGCTCTCACATCAATGAAGAACATAATGAAATGCGATACTTGGTGTGAATTACAGAATCCC-GTGAACCATCGAGTTTTTGAACGCAAGTTGCGCCCGAAGCCATTA------GGGCACGTCTGCCTGGGCGTTACGCATCACGTCGCCCT[--------]AACCCC[AATGCCTGGCTAGCT----------]AGATGTTATGGG-A-GTTGGGG[---]-----CAG-AAATTGG-CCTCCTGTCCACACGAC--CGTGTGAGGTTGGCTC--AAAAAA[AA---]TGAGCTCCTAACGATGGA--CGTCACGACAAGTGGTGGTT-GAAAG-ACCTCTT-GCGTCATGTCGTGAGG-CACC-GAGTTTGTAGC--GAGTTCTGACCGTG-ACCC--TGCGCACA[CTCCTTT--------------]AGGGGATGG-TGG-TCTGACTGCGACCCCAGGTCAGACGGGATTA[CC?????????????????????]
can_49_3_53               ????????????????????????????????????????????????????[?????????]????????????????????????????????????[?????]?????????????[--]ACCCC[CCG-]GGG-GTTT-GGCTT-GCGTTCCCTT[------]AGCGGGGA[------------]-CTCG--------GTTAG-GCTCCCGACAA--CAAATCTC-GACGCCAAAT-GC--------GCC--AAGAAA-AATTAATT-GAAGAG-CTGGCCCCTC-GATGTCCC-GTTCGCGGTGTGCAC---GGGAAGCATT-TGCGTCTTTT----GAA-TCT---------AAAATGACTCTCGACAATGGATATCTCGGCTCTCACATCAATGAAGAACATAGTGAAATGCGATACTTGGTGTGAATTACAGAATCCC-GTGAACCATTGAGGTTTTGAATGCAAGTTGCGCCCAAAGCCATTAGGCCAAGGGCACGTCTGCCTGGGCGTCACGCATCACGTCGCCCT[--------]AACCCC[AATGCCTAGCTGGCT----------]GGATATTGCGGG-A-GTTGGGG[---]-----TAG-AAATTGG-CCTCCCGTCCACACGAT--CGTGCGCGGTTGGCCC--AATAAA[AA---]TGAGTTCCTAACGATGGA--CGTCACGACAAGTGGTGGTT-GAAAG-ACCTCTT-GCATCATGTCATGAGG-CACC-AAGTTTGTAGC--GAGCTCTGACCGTG-ACCC--TGCGCACA[ATCCTTT--------------]AGGGGATGG-TAC-TCCGACCGCGACCCCAGGTCAGACGGGATTA[CC?????????????????????]
can_49_4_54               ????????????????????????????????????????????????????[?????????]????????????????????????????????????[?????]GACACATTGCCCC[--]ACCCC[CCA-]AGG-GTTT-GGCTT-GTG-TCCCCT[------]AGCGGGAA[------------]-CTCA--------GTCAG-GCTCGTGGAAA--CGAACCCC-GGCGCTGTCT-GC--------GTT--AAAAAA--CTCGA-----------TGG-----------------TTCGCGGTGTGCAC---GGGAGGCATT-TGCATCTTTT----GAA-TCT---------AAAACGACTCTCAGCAACTGATATCTCAGCTCTCGCATCGATGAAGAACGTAGCAAAATGCGATACTTGGTGTGAATTGCAGAATCCC-GTGAACCATCGAGTTTTTGAACGTAAGTTGCGCCCAAAGCTATTAGGCCAAGGGCACGTCTACCTGGGCATCACGCATCACGTCGCCCC[--------]AACCCC[AATGCCTGGCTAGCT----------]GGATATTGCGGG-A-GTTGGGG[---]-----CAA-AAATTGG-CCTCTCGTCCACACGAC--CGTGTGTGGTTTGTCC--AAAAAA[AAA--]TGAGTTCCTGACGATGGG--CGTCACGACAAGTGGTGGTT-GAAAG-ACCTCTT-GCGTCATGTCGTGAGG-CATT-GAGTCGGTAGC--GAGCTCTGACTGTG-ACCC--TGCGCACA[CTCCTTT--------------]AGGGGATGG-TGC-TCCGCCCGCGACCCCTGGTCAAACGGGATTA[CC?????????????????????]
can_90_2_62               TTGTCGATGCCTGCAAA-GTAGACCCGGCGAA-CCCGTTAAAA-CAT--GCC[T-------G]GGGGTTTGAGAA---GGGGCGCGCAAG----CCCCC[C----]GACGCACTCCCCC[--]ACCCC[CCG-]GGG-GTTT-GGCTT-GGGTTCCCCT[------]AGCGGGGA[------------]-CCCG--------GTCAG-GCTCCCGGCAA--CGAACCCC-GGCGCTGTCT-GC--------GCC--AAGGAA-CCTTAACA-GAAGAG-CTGGCCCCCC-GGTGTCCCCGTTCGCGGTGTGCAC--TGGGAGGCATT-TGCGTCTTTC----GAA-TCT---------GAAACGACTCTCGGCAACGGATATCTCGGCTCTCGCATCGATGAAGAACGTAGCGAAATGCGATACTTGGTGTGAATTGCAGAATCCC-GCGAACCATCGAGCTTTTGAACGCAAGTTGCGCCCGAAGCCGTTAGGCCAAGGGCACGTCTGCCTGGGCGTCACCCATCACGTCGCCCC[C-------]AACCCC[AATGCCTGGCTAGCC----------]GGGTATCGCGGG-A-GTTGGGG[---]-----CGG-AAATTGG-CCTCCCGTCCACAGGAC--CGTGCGCGGTTGGCCC--AAAAAA[CA-AA]TGAGTTCCTGACGATGGG--CGTCACGACAAGTGGTGGTT-GAAAG-ACCTCTT-GCGTCATGTCGTGGGG-CACC-GAGTCTATGGC--GAGCTCCGACCGGG-ACCC--TGCGCACA[CTCCTCC--------------]GGGGGATGG-TGC-TCCGACCGCGACCCCAGGTCAGACGGGATTA[CC?????????????????????]
can_90_4_53               TTGCCGATGCCTGCAAA-GTAGACCCGATGAA-CTTGTTAAAA-TAT--GCC[T-------C]GGGGTTTGAGAA---GGGGTTTGCGAG----CCCCC[C----]GACACACTCCCCT[--]GCCCT[CTG-]GGA-GTTT-GGCTT-GCGTTCCCCT[------]AGCGGGGA[------------]-CTCG--------GTCAG-CCTCCAGGCAA--CGAACCCC-GGTGCTGTCT-GA--------GCC--AAGGAA-CCTTAACT-ATAGAG-ATGGCCCCCT-GGTGTCC-CATTTGTGGTGTGCAT---GGGAGGCATT-TGCATCTTTC----AAA-TCT---------AAAATGACTCTCGACAACTGATATCTCGGCTCTCGCATCGATGAAGAACGTAGTGAAATGCGATACTTGGTGTGAATTACAAAATCTC-GTGAACCATCGAGTTTTTGAATGCAAGTTACACCCAAAACTATTAGCCTAAGGGCACGTCTACCTGGGCATCACGCATCACGTCGCTCC[--------]AACCCC[AATGCCTGGCTAGCT----------]AGATATTGCGGG-A-GTTGGGG[---]-----CAG-AAATTGG-CCTCCCGTCCACACGAC--CGTGCACGATTGGCCC--AAAAAA[AA---]TGAGTTCCTAACGATGGA--CGTCACGACAAGTGGTGGTT-GAAAG-ACCTCTT-GCATCATGTCATGAGG-CACC-AAGTTTGTAGC--GAGGTCTGACCGTG-ACCC--TGCGCACA[ATCCTTT--------------]AGGGGATGG-TGC-TCCGACCGCGACCCCAGGTCAGACGGGATTA[CC?????????????????????]
can_90_6_54               TTGCGAATGTCTGTAAA-GTAGACTCGACGAA-CTTGTTAAAA-TAT--GCC[T-------G]GGGGTTTGAGAA---TGGGTGCGTGAG----CCCCC[C----]GACACACACCCCC[--]ACCCC[-GG-]GGG-GTTT-GGCTT-GCGTTCCCCT[------]AGCGAGGA[------------]-CTCG--------GTTAG-GCTCCTGGCAA--CGAACCCC-GGCGCTGTCT-GC--------GCC--AAGGAG-CCTTAACT-AAAGAG-CTGGCCCCCC-GATGTCC-CATTCACGGTGTGCAC---GAGAGGCATT-TGCATCTTTT----GAA-TCT---------AAAATGACTCTCGACAACGGATATCTCGGCTCTCGCATCGGTGAAGAATGTAGCGAAATACGATACTTGGTGTGAATTGCAGAATCCC-GTGAACCATCGAGTTTTTGAACGTAAGTTGCGCCCAAAGCTATTAGGCCAAGGGCACGTCTACCTGGGCATCACGCATCACATCGCCCC[--------]AACCCC[AATGCCTGGCTAGCT----------]GGATATTGCGGG-A-GTTGGGG[---]-----CAA-AAATTGG-CCTCTCGTCCACACGAC--CGTGTGTGGTTTGTCC--AAAAAA[AA---]TGAGTTCCTGACGATGGG--CGTCACGACAAGTGGTGGTT-GAAAG-AGCTCTT-GCATCATGTCATGAGG-CACC-AAGTTTGTAGC--GAGCTCTGACCGTG-ACCC--TGCGCACA[ATCCTTT--------------]AGGGGATGG-TGC-TCCGATCGCGACCCCAGGTCAGACGGGATTA[CG?????????????????????]
can_90_9_62               ????????????????????????????????????????????????????[?????????]???????????????????????????????CCCCC[C----]GACCTACTCCCCC[--]ACCCC[C-G-]GGG-GTTT-GGCTT-GGGTTCCCCT[------]AGCGGGGA[------------]-CCCG--------GTCAG-GCTCCCGGCAA--CGAACCCC-GGCGCTGTCT-GC--------GCC--AAGGAA-CCTTAACA-GAAGAG-CTGGCCCCCC-GGTGTCCCCGTTCGCGGTGTGCAC--TGGGAGGCATT-TGCGTCTTTC----GAA-TCT---------GAAACGACTCTCGGCAACGGATATCTCGGCTCTCGCATCGATGAAGAACGTAGCGAAATGCGATACTTGGTGTGAATTGCAGAATCCC-GTGAACCATCGAGTTTTTGAACNCAAGTTGCGCCCGAANCCGTTAGGCCAAGGGCACGTCTGCCTAGGCGTCACCCATCACGTCGCCCC[C-------]AACCCC[AATGCCTGGCTAGCC----------]GGGTATCGCGGG-A-GTTGGGG[---]-----CAG-AAATTGG-CCTCCCGTCCACAGGAC--CGTGCGCGGTTGGCCC--AAAAAA[AA-AA]-GAGTTCCTGACGATGGG--CGTCACGACAAGTGGTGGTT-GAAAG-ACCTCTT-GCGTCATGTCGTGAGG-CACC-GAGTCTGTGGC--GAGCTCTGACCGCG-ACCC--TGCGCACC[CTCCTCC--------------]GGGGGATGG-TGC-TCCGACCGCGACCCCAGGTCAGACGGGATAA[CC?????????????????????]
;
end;
